# Supplementary material for: The porosity of felsic pyroclasts: laboratory validation of field-based approaches
Source: Bull Volcanol. 2023 Oct 31;85(11):69. doi: 10.1007/s00445-023-01679-4 (PMC10618398; doi:10.1007/s00445-023-01679-4)
Supplement: Supplementary file 1 — (XLSX 251 kb) [file 445_2023_1679_MOESM1_ESM.xlsx]

## Sheet: 94_clasts_archimedean
Field data					pycnometry_analyses		Manual methodology							Optical methodology						Archimedes
clast_name	collector	deposit	location	weight_g	density_DRE	pycnometric_volume_cm3	shortestaxis_mm	middleaxis_mm	longestaxis_mm	V_m_cm3	density_m_g/cm3	open_porosity_m	bulk_porosity_m	length_mm	width_mm	V_o_cm3	density_o_g/cm3	open_porosity_o	bulk_porosity_o	weight_wrapped	weight_in_water	volume_a_cm3	density_a_cm3	open_porosity_a	bulk_porosity_a
AP-MA-01_04	pisello	MA	akrotiri	2.6192	2.43	2.0724	26.84	18.79	24.33	6.42466	0.407679	0.67743	0.832231	28.08	20.08	5.9282	0.44182	0.650417	0.818181	1.53	-1.96	3.49	0.750487	0.406189	0.691158
AP-MA-01_05	pisello	MA	akrotiri	3.2187	2.43	1.8264	28.03	18.04	20.8	5.50708	0.584466	0.668354	0.759479	28.215	19.8317	5.81082	0.553915	0.68569	0.772052	3.4	-1.7	5.1	0.631118	0.641882	0.740281
AP-MA-03_02	pisello	MA	akrotiri	3.9886	2.43	2.082	31.35	21.97	28.89	10.4187	0.382831	0.800167	0.842457	31.91	23.67	9.36099	0.426087	0.777588	0.824655	4.3	-3.56	7.86	0.507455	0.735115	0.791171
AP-MA-04_05	pisello	MA	megalochori_quarry	3.3849	2.43	1.6898	31.31	22.28	29.23	10.6764	0.317044	0.841726	0.869529	33.89	22.59	9.0553	0.373803	0.813391	0.846171	3.57	-3.65	7.22	0.468823	0.765956	0.807069
AP-MA-04_08	pisello	MA	megalochori_quarry	1.5393	2.43	0.7961	24.76	11.42	17.91	2.65162	0.580513	0.699768	0.761106	24.79	12.27	1.95418	0.787697	0.592617	0.675845	1.7	-0.35	2.05	0.750878	0.611659	0.690997
AP-MA-05_04	pisello	MA	megalochori_quarry	3.243	2.43	1.6511	36.17	15.38	18.85	5.49054	0.590653	0.699283	0.756933	37.14	18.44	6.61245	0.490439	0.750304	0.798173	3.58	-2.2	5.78	0.561073	0.714343	0.769106
AP-MA-06_06	pisello	MA	megalochori_quarry	3.2582	2.43	1.6061	30.23	16.83	19.06	5.07743	0.641703	0.683678	0.735925	31.61	17.32	4.965	0.656234	0.676515	0.729945	3.42	-0.81	4.23	0.77026	0.620307	0.683021
AP-MA-06_15	pisello	MA	megalochori_quarry	0.5586	2.43	0.3849	17.26	11.89	12.12	1.30234	0.428921	0.704455	0.823489	17.38	12.27	1.37005	0.407721	0.719062	0.832213	0.7	-0.55	1.25	0.44688	0.69208	0.816099
AP-MA-07_04	pisello	MA	megalochori_quarry	2.4611	2.43	1.0077	22.13	14.29	20.96	3.47059	0.70913	0.709646	0.708177	22.81	16.47	3.23975	0.759658	0.688957	0.687384	2.61	-0.2	2.81	0.875836	0.641388	0.639574
AP-MA-07_11	pisello	MA	megalochori_quarry	2.681	2.43	1.1624	22.11	19.51	14.82	3.34729	0.800947	0.652734	0.670392	22.18	16.53	3.17326	0.844872	0.633689	0.652316	2.83	0.21	2.62	1.02328	0.556336	0.578896
AP-MA-08_05	pisello	MA	megalochori_coast	2.5206	2.43	1.4811	26.2	17.52	18.67	4.48723	0.561727	0.66993	0.768836	22.61	17.73	3.72149	0.67731	0.602014	0.721272	2.79	-1.14	3.93	0.641374	0.62313	0.73606
AP-MA-08_06	pisello	MA	megalochori_coast	1.9294	2.43	1.0624	25.29	16.5	22.1	4.82863	0.399575	0.779979	0.835566	25.27	17.62	4.10786	0.469685	0.741374	0.806714	2.12	-1.47	3.59	0.537437	0.704067	0.778832
AP-MA-09_10	pisello	MA	megalochori_coast	1.4548	2.43	0.6843	22.17	12.62	21.71	3.18041	0.457425	0.784839	0.811759	21.96	14.75	2.50158	0.581552	0.726453	0.760678	1.63	-0.7	2.33	0.624378	0.706309	0.743054
AP-MA-10_04	pisello	MA	megalochori_coast	2.2514	2.43	1.4512	27.4	18.63	21.17	5.65826	0.397896	0.743525	0.836257	27.67	21.45	6.66595	0.337746	0.782297	0.86101	2.41	-3.2	5.61	0.401319	0.741319	0.834848
AP-MA-11_08	pisello	MA	megalochori_coast	1.4836	2.43	0.6677	18.62	16.25	15.65	2.4794	0.598371	0.730701	0.753757	19.39	15.37	2.39841	0.618575	0.721608	0.745442	1.64	-0.47	2.11	0.703128	0.683555	0.710647
AP-MA-11_11	pisello	MA	megalochori_coast	0.6117	2.43	0.3547	15.21	13.12	15.48	1.61746	0.378186	0.780705	0.844368	16.02	12.87	1.38937	0.440271	0.744705	0.818818	0.8	-0.66	1.46	0.418973	0.757055	0.827583
AP-MA-12_08	pisello	MA	fira_quarry	0.8423	2.43	0.5116	19.15	12.15	15.28	1.86152	0.45248	0.72517	0.813794	19.22	13.1	1.72701	0.487722	0.703765	0.799291	0.9	-0.68	1.58	0.533101	0.676203	0.780617
AP-MA-13_06	pisello	MA	fira_quarry	1.8085	2.43	1.012	24.5	17.15	20.62	4.53646	0.398658	0.776919	0.835943	24.81	18.49	4.44119	0.407211	0.772133	0.832424	1.99	-1.68	3.67	0.492779	0.724251	0.79721
AP-MA-13_07	pisello	MA	fira_quarry	1.5661	2.43	0.9072	19.77	17.47	19.56	3.53726	0.442744	0.74353	0.817801	19.78	15.79	2.5822	0.606499	0.648671	0.750412	1.73	-0.57	2.3	0.680913	0.605565	0.719789
AP-MA-14_04	pisello	MA	fira_quarry	3.4836	2.43	2.0865	28.81	18.89	25.96	7.39739	0.470923	0.717941	0.806205	29.93	21.09	6.97041	0.49977	0.700663	0.794334	3.79	-2.55	6.34	0.549464	0.670899	0.773883
AP-MA-14_08	pisello	MA	fira_quarry	1.6181	2.43	1.0067	23.03	17.15	17.19	3.55494	0.455169	0.716817	0.812688	23.18	16.98	3.49935	0.4624	0.712318	0.809712	1.79	-1.31	3.1	0.521968	0.675258	0.785198
AP-MA-15_01	pisello	MA	fira_quarry	4.3638	2.43	2.0285	37	21.33	28.26	11.6779	0.373681	0.826295	0.846222	37.4375	24.08	11.3716	0.383746	0.821617	0.84208	4.58	-3.54	8.12	0.537414	0.750185	0.778842
AP-MA-15_02	pisello	MA	fira_quarry	4.2854	2.43	2.3111	38.68	23.56	27.93	13.327	0.321559	0.826585	0.867671	40.47	25.34	13.6065	0.314953	0.830147	0.87039	4.62	-5.12	9.74	0.439979	0.762721	0.818938
AP-MA-16_04	pisello	MA	fira_quarry	2.1096	2.43	1.1252	30.34	14.82	22.47	5.29012	0.398781	0.787302	0.835893	31.1	19.08	5.9281	0.355864	0.810192	0.853554	2.19	-2.78	4.97	0.424467	0.773602	0.825322
AP-MA-16_10	pisello	MA	fira_quarry	1.5629	2.43	0.8656	25.18	14.56	19.38	3.72023	0.420109	0.767326	0.827116	25.37	16.26	3.51205	0.445011	0.753534	0.816868	1.74	-1.14	2.88	0.542674	0.699444	0.776678
AP-MA-17_03	pisello	MA	fira_quarry	1.228	2.43	0.6897	32.58	16.74	20.41	5.82838	0.210693	0.881665	0.913295	32.93	17.15	5.07129	0.242147	0.863999	0.900351	1.4	-2.57	3.97	0.30932	0.826272	0.872708
AP-MA-17_04	pisello	MA	fira_quarry	1.874	2.43	0.6588	25.9	18.2	20.48	5.05475	0.37074	0.869667	0.847432	26.78	19.15	5.14217	0.364437	0.871883	0.850026	2.2	-1.96	4.16	0.450481	0.841635	0.814617
AP-MA-18_05	pisello	MA	fira_quarry	2.1828	2.43	1.2583	32.53	15.46	24.27	6.3909	0.341548	0.803111	0.859445	32.04	18.86	5.96725	0.365796	0.789132	0.849466	2.35	-2.79	5.14	0.424669	0.755195	0.825239
AP-MA-18_08	pisello	MA	fira_quarry	1.887	2.43	0.838	25.66	18.02	19.47	4.71385	0.400309	0.822226	0.835264	25.58	18.84	4.75402	0.396927	0.823728	0.836655	1.69	2.82	4.51	0.418404	0.814191	0.827817
AP-MB-01_16	pisello	MB	akrotiri	1.5245	2.43	1.0246	21.96	14.73	14.8	2.50666	0.60818	0.591249	0.74972	23.4	15.19	2.82703	0.539259	0.63757	0.778083	1.67	-1.02	2.69	0.566729	0.619108	0.766778
AP-MB-01_17	pisello	MB	akrotiri	1.9185	2.43	1.2517	27.61	15.65	19.44	4.39821	0.436201	0.715407	0.820494	27.67	18.36	4.88375	0.392834	0.743701	0.83834	2.09	-2.12	4.21	0.455701	0.702684	0.812469
AP-MB-02_06	pisello	MB	akrotiri	0.3482	2.43	0.163	16.47	9.04	12.54	0.977593	0.356181	0.833264	0.853424	16.43	10.73	0.990457	0.351555	0.83543	0.855327	0.44	-0.4	0.84	0.414524	0.805952	0.829414
AP-MB-02_17	pisello	MB	akrotiri	1.025	2.43	0.5252	23.82	10.83	15.24	2.05851	0.497932	0.744864	0.79509	24.03	13.44	2.27275	0.450996	0.768914	0.814405	1.18	-1.01	2.19	0.468037	0.760183	0.807392
AP-MB-03_04	pisello	MB	akrotiri	1.396	2.43	0.9067	21.67	17.64	18.6	3.72279	0.374987	0.756446	0.845684	21.73	16.63	3.14661	0.443652	0.711849	0.817427	1.48	-1.27	2.75	0.507636	0.670291	0.791096
AP-MB-04_04	pisello	MB	megalochori_quarry	1.1575	2.43	0.7304	25.75	17.15	12.88	2.97821	0.388656	0.754752	0.840059	25.66	15.865	3.38154	0.3423	0.784004	0.859136	1.28	-1.75	3.03	0.382013	0.758944	0.842793
AP-MB-05_13	pisello	MB	megalochori_quarry	2.6827	2.43	1.6013	29.03	17.36	25.31	6.67863	0.401684	0.760235	0.834698	29.32	21.02	6.7831	0.395498	0.763928	0.837244	2.84	-3.22	6.06	0.44269	0.735759	0.817823
AP-MB-05_23	pisello	MB	megalochori_quarry	0.5071	2.43	0.2921	16.85	11.64	11.52	1.18305	0.428637	0.753096	0.823606	16.8	11.39	1.14118	0.444363	0.744038	0.817134	0.67	-0.44	1.11	0.456847	0.736847	0.811997
AP-MB-06_04	pisello	MB	megalochori_quarry	2.5423	2.43	1.467	25.84	15.9	21.87	4.70476	0.540368	0.688188	0.777626	26.2	18.24	4.56404	0.557028	0.678574	0.77077	2.71	-0.93	3.64	0.698434	0.596978	0.712579
AP-MB-07_05	pisello	MB	megalochori_coast	0.912	2.43	0.6153	19.62	13.05	18.05	2.41983	0.376886	0.745726	0.844903	19.78	15.03	2.33961	0.389809	0.737007	0.839585	1.09	-1.01	2.1	0.434286	0.707	0.821282
AP-MB-08_08	pisello	MB	megalochori_coast	1.2229	2.43	0.7278	22.14	15.07	21.42	3.74204	0.3268	0.805507	0.865514	22.53	15.64	2.88558	0.423797	0.74778	0.825598	1.34	-1.14	2.48	0.493105	0.706532	0.797076
AP-MB-08_09	pisello	MB	megalochori_coast	0.7787	2.43	0.4242	19.85	10.47	19.31	2.1013	0.37058	0.798125	0.847498	19.56	13.71	1.92505	0.404509	0.779642	0.833536	0.87	-0.69	1.56	0.499167	0.728077	0.794582
AP-MB-10_07	pisello	MB	fira_quarry	1.2505	2.43	0.7862	20.83	13.09	16.6	2.36993	0.527653	0.66826	0.782859	20.93	14.46	2.29142	0.545732	0.656894	0.775419	1.42	-0.82	2.24	0.558259	0.649018	0.770264
AP-MB-10_08	pisello	MB	fira_quarry	0.4828	2.43	0.2412	16.55	9.95	14.2	1.22436	0.394329	0.802999	0.837725	17.01	12.1	1.30399	0.370249	0.815029	0.847634	0.62	-0.68	1.3	0.371385	0.814462	0.847167
AP-MB-11_08	pisello	MB	fira_quarry	0.7023	2.43	0.251	20.33	10.55	18.98	2.1315	0.329487	0.882242	0.864409	20.41	14.27	2.17615	0.322725	0.884659	0.867191	0.86	-0.93	1.79	0.392346	0.859777	0.838541
AP-MB-11_12	pisello	MB	fira_quarry	0.5726	2.43	0.2923	20.73	9.76	15.72	1.66533	0.343836	0.824479	0.858504	21.66	12.52	1.77773	0.322096	0.835577	0.86745	0.67	-0.61	1.28	0.447344	0.771641	0.815908
AP-MB-12_07	pisello	MB	fira_quarry	0.5934	2.43	0.3704	17.18	10.17	12.61	1.15361	0.514387	0.67892	0.788318	17.11	11.35	1.15409	0.514171	0.679055	0.788407	0.68	-0.48	1.16	0.511552	0.68069	0.789485
AP-MB-12_11	pisello	MB	fira_quarry	0.4775	2.43	0.2465	16.57	10.62	11.91	1.09738	0.435127	0.775374	0.820935	16.42	10.81	1.00467	0.475281	0.754646	0.804411	0.55	-0.38	0.93	0.513441	0.734946	0.788707
UK-MA-02_04	kueppers	MA	akrotiri	2.6356	2.43	1.4804	27.2	14.83	19.96	4.2157	0.625187	0.648836	0.742721	28.43	19.41	5.60824	0.469951	0.736031	0.806604	2.95	-1.91	4.86	0.542305	0.695391	0.776829
UK-MA-02_05	kueppers	MA	akrotiri	1.0242	2.43	0.6589	21.3	11.01	18.27	2.24339	0.456542	0.706292	0.812123	21.53	14.78	2.46259	0.415904	0.732436	0.828846	1.19	-0.89	2.08	0.492404	0.683221	0.797365
UK-MA-03_03	kueppers	MA	akrotiri	0.7581	2.43	0.4306	20.97	11.24	14.61	1.80307	0.420449	0.761186	0.826976	20.79	12.605	1.72963	0.438303	0.751044	0.819628	0.91	-0.66	1.57	0.482866	0.725732	0.80129
UK-MA-03_06	kueppers	MA	akrotiri	2.8623	2.43	1.4331	35.74	17.91	18.58	6.22722	0.459643	0.769865	0.810846	34.52	19.37	6.78155	0.422072	0.788676	0.826308	3.03	-2.45	5.48	0.522318	0.738485	0.785055
UK-MA-04_04	kueppers	MA	megalochori_quarry	1.8623	2.43	0.8878	32.48	13.84	21.02	4.94747	0.376414	0.820555	0.845097	32.69	18.14	5.63233	0.330645	0.842374	0.863932	2.09	-2.49	4.58	0.406616	0.806157	0.832668
UK-MA-04_06	kueppers	MA	megalochori_quarry	3.743	2.43	2.1456	37.44	18.75	19.55	7.18592	0.52088	0.701416	0.785646	37.9	20.29	8.16962	0.458161	0.737368	0.811456	4.08	-2.79	6.87	0.544833	0.687686	0.775789
UK-MA-05_02	kueppers	MA	megalochori_quarry	3.2614	2.43	1.7288	29.55	18.31	21.06	5.96627	0.54664	0.710238	0.775045	31.45	19.85	6.48844	0.502648	0.733557	0.793149	3.45	-2.55	6	0.543567	0.711867	0.77631
UK-MA-05_03	kueppers	MA	megalochori_quarry	2.1639	2.43	1.1847	26.35	16.29	18.38	4.13091	0.523831	0.713211	0.784432	26.59	18.32	4.6727	0.463094	0.746464	0.809426	2.36	-1.42	3.78	0.57246	0.686587	0.76442
UK-MA-06_06	kueppers	MA	megalochori_quarry	0.4185	2.43	0.2893	17.63	10.32	14.48	1.37943	0.303387	0.790275	0.87515	18.3	12.75	1.55765	0.268674	0.814272	0.889435	0.51	-0.58	1.09	0.383945	0.734587	0.841998
UK-MA-06_12	kueppers	MA	megalochori_quarry	2.3896	2.43	1.6035	38.16	19.99	27.56	11.0078	0.217083	0.85433	0.910665	38.09	22.92	10.477	0.22808	0.846951	0.90614	2.71	-3.59	6.3	0.379302	0.745476	0.843909
UK-MA-07_08	kueppers	MA	megalochori_quarry	0.6645	2.43	0.3444	18.55	8.54	14.08	1.16789	0.568973	0.70511	0.765855	18.55	11.5	1.28451	0.517317	0.731883	0.787112	0.74	-0.25	0.99	0.671212	0.652121	0.723781
UK-MA-07_09	kueppers	MA	megalochori_quarry	1.5041	2.43	0.7685	20.97	15.17	18.57	3.0931	0.486275	0.751544	0.799887	21.18	16	2.83899	0.5298	0.729306	0.781975	1.67	-0.98	2.65	0.567585	0.71	0.766426
UK-MA-08_04	kueppers	MA	megalochori_coast	3.6484	2.43	1.6242	31.71	23.19	24.54	9.44866	0.386129	0.828103	0.841099	31.83	21.89	7.98595	0.456852	0.796618	0.811995	3.99	-2.45	6.44	0.566522	0.747795	0.766863
UK-MA-08_09	kueppers	MA	megalochori_coast	1.4676	2.43	0.9625	28.15	15.32	21.27	4.8029	0.305566	0.7996	0.874253	28.61	16.8	4.228	0.347114	0.772351	0.857155	1.62	-1.54	3.16	0.46443	0.695411	0.808876
UK-MA-09_06	kueppers	MA	megalochori_coast	2.4745	2.43	1.1565	27.01	21.7	25.47	7.81649	0.316574	0.852044	0.869723	27.55	21.02	6.37361	0.388241	0.818549	0.84023	2.8	-2.65	5.45	0.454037	0.787798	0.813154
UK-MA-09_08	kueppers	MA	megalochori_coast	1.9213	2.43	1.05	27.7	14.12	19.56	4.00573	0.479638	0.737876	0.802618	28.1274	18.1306	4.8512	0.396046	0.783559	0.837018	2.06	-1.61	3.67	0.523515	0.713896	0.784562
UK-MA-10_05	kueppers	MA	megalochori_coast	2.7568	2.43	1.4829	26.17	16.22	22.45	4.98964	0.552504	0.702804	0.772632	26.83	18.66	4.89151	0.563589	0.696842	0.76807	2.92	-1.8	4.72	0.584068	0.685826	0.759643
UK-MA-11_05	kueppers	MA	megalochori_coast	3.0438	2.43	1.6066	27.75	12.93	22.6	4.24589	0.716882	0.62161	0.704987	30.18	16.6	4.35446	0.699008	0.631045	0.712342	3.24	-1.38	4.62	0.658831	0.652251	0.728876
UK-MA-12_03	kueppers	MA	fira_quarry	2.7993	2.43	1.4305	33.89	20.52	24.08	8.76807	0.319261	0.836851	0.868617	34.48	21.4	8.26367	0.338748	0.826893	0.860598	3.12	-3.78	6.9	0.405696	0.792681	0.833047
UK-MA-12_05	kueppers	MA	fira_quarry	2.0206	2.43	1.1093	27.59	16.64	18.59	4.46872	0.452165	0.751763	0.813924	28.62	18.14	4.93109	0.409768	0.77504	0.831371	2.19	-2.06	4.25	0.475435	0.738988	0.804348
UK-MA-13_03	kueppers	MA	fira_quarry	4.5359	2.43	2.4133	32.85	21.89	26.63	10.0265	0.45239	0.759309	0.813831	33.93	23.7	9.97882	0.454553	0.758158	0.812941	4.77	-2.9	7.67	0.591382	0.685359	0.756633
UK-MA-13_08	kueppers	MA	fira_quarry	1.3214	2.43	0.7759	21.88	11.73	16.95	2.27779	0.580124	0.659363	0.761266	22.56	14.63	2.52829	0.522646	0.693112	0.784919	1.46	-0.56	2.02	0.654158	0.615891	0.730799
UK-MA-14_10	kueppers	MA	fira_quarry	0.8259	2.43	0.2964	16.98	8.96	12.37	0.985403	0.838134	0.699209	0.655089	16.94	10.94	1.06157	0.778002	0.72079	0.679835	0.9	-0.06	0.96	0.860313	0.69125	0.645962
UK-MA-15_02	kueppers	MA	fira_quarry	6.2053	2.43	3.4884	39.46	24.05	31.1	15.4537	0.401543	0.774267	0.834756	39.85	24.62	12.6475	0.490636	0.724182	0.798092	6.57	-3.97	10.54	0.588738	0.669032	0.757721
UK-MA-16_07	kueppers	MA	fira_quarry	2.2444	2.43	1.0745	30.56	17.82	23.31	6.64664	0.337675	0.838339	0.861039	30.87	20.37	6.70683	0.334644	0.83979	0.862286	2.4	-2.28	4.68	0.479573	0.770406	0.802645
UK-MA-16_08	kueppers	MA	fira_quarry	1.2264	2.43	0.9323	26.38	13.75	23.81	4.52205	0.271204	0.793833	0.888393	26.91	19.16	5.17253	0.237099	0.81976	0.902429	2.73	-2.52	5.25	0.2336	0.822419	0.903868
UK-MA-17_04	kueppers	MA	fira_quarry	2.0189	2.43	1.1586	38.15	17.55	19.98	7.00432	0.288237	0.834588	0.881384	33.89	18.52	6.08628	0.331713	0.809638	0.863493	2.29	-2.61	4.9	0.41202	0.763551	0.830444
UK-MA-17_05	kueppers	MA	fira_quarry	0.599	2.43	0.298	18.93	13.26	13.74	1.80584	0.331701	0.83498	0.863497	19.22	12.91	1.67728	0.357127	0.822331	0.853034	0.75	-0.92	1.67	0.358683	0.821557	0.852394
UK-MA-18_09	kueppers	MA	fira_quarry	0.6	2.43	0.299	20.81	13.89	18.52	2.80294	0.214061	0.893326	0.911909	21.06	13.62	2.04556	0.293319	0.853829	0.879293	0.76	-1.27	2.03	0.295567	0.852709	0.878368
UK-MB-01_10	kueppers	MB	akrotiri	0.8332	2.43	0.6367	17.33	14.13	14.7	1.88476	0.442072	0.662186	0.818078	20.1	14.61	2.24644	0.370898	0.716574	0.847367	0.99	-1.17	2.16	0.385741	0.705231	0.841259
UK-MB-01_17	kueppers	MB	akrotiri	2.3744	2.43	1.4211	25.97	17.96	24.68	6.02729	0.393942	0.764222	0.837884	26.7	20.58	5.92108	0.401008	0.759993	0.834976	2.61	-1.91	4.52	0.52531	0.685597	0.783823
UK-MB-02_06	kueppers	MB	akrotiri	1.1447	2.43	0.7935	20.75	14.91	14.76	2.39101	0.478752	0.668131	0.802983	21.54	14.72	2.44377	0.468416	0.675296	0.807236	1.3	-1.02	2.32	0.493405	0.657974	0.796953
UK-MB-02_07	kueppers	MB	akrotiri	1.1795	2.43	0.7752	23.41	13.19	15.38	2.48657	0.474348	0.688246	0.804795	23.84	14.46	2.61001	0.451915	0.702989	0.814027	1.3	-1.05	2.35	0.501915	0.670128	0.793451
UK-MB-03_06	kueppers	MB	akrotiri	1.1847	2.43	0.6409	24.57	8.66	18.98	2.11455	0.560261	0.696909	0.76944	24.52	14.83	2.82359	0.419572	0.773019	0.827336	1.42	-0.81	2.23	0.531256	0.712601	0.781376
UK-MB-04_06	kueppers	MB	megalochori_quarry	1.0552	2.43	0.5978	22.27	13.31	22.59	3.50601	0.300969	0.829493	0.876144	22.48	16.42	3.17352	0.332501	0.811629	0.863168	1.22	-1.46	2.68	0.393731	0.77694	0.837971
UK-MB-05_15	kueppers	MB	megalochori_quarry	0.6284	2.43	0.3903	20.95	11.85	19.55	2.54125	0.24728	0.846414	0.898239	21.52	13.8	2.14585	0.292845	0.818114	0.879488	0.78	-1	1.78	0.353034	0.78073	0.854719
UK-MB-05_24	kueppers	MB	megalochori_quarry	0.3085	2.43	0.1416	15.36	7.36	10.5	0.621523	0.496362	0.772172	0.795736	17.9	9.12	0.779545	0.395744	0.818356	0.837143	0.42	-0.33	0.75	0.411333	0.8112	0.830727
UK-MB-07_21	kueppers	MB	megalochori_coast	0.6326	2.43	0.3906	18.74	9.62	12.8	1.20824	0.523571	0.67672	0.784539	18.68	11.75	1.35037	0.468466	0.710745	0.807216	0.76	-0.63	1.39	0.455108	0.718993	0.812713
UK-MB-08_15	kueppers	MB	megalochori_coast	0.6366	2.43	0.3118	19.78	10.4	13.63	1.46809	0.433623	0.787616	0.821554	19.88	12.23	1.55693	0.408883	0.799734	0.831736	0.73	-0.66	1.39	0.457986	0.775683	0.811529
UK-MB-09_13	kueppers	MB	fira_quarry	0.7186	2.43	0.4382	18.13	11.43	13.69	1.48541	0.483772	0.704997	0.800917	18.44	12.7	1.55728	0.461445	0.718612	0.810105	0.89	-0.68	1.57	0.457707	0.720892	0.811643
UK-MB-09_17	kueppers	MB	fira_quarry	0.5431	2.43	0.2464	17.65	10.9	14.21	1.43141	0.379416	0.827862	0.843862	18.25	12.25	1.43395	0.378744	0.828167	0.844138	0.65	-0.6	1.25	0.43448	0.80288	0.821202
UK-MB-10_04	kueppers	MB	fira_quarry	2.2938	2.43	1.4249	32.41	15.33	27.39	7.12544	0.321917	0.800026	0.867524	32.52	20.98	7.4948	0.306052	0.809882	0.874053	2.45	-2.45	4.9	0.468122	0.709204	0.807357
UK-MB-11_07	kueppers	MB	fira_quarry	0.9692	2.43	0.5554	23.38	14.18	16.85	2.92496	0.331355	0.810117	0.86364	23.55	15.48	2.95482	0.328006	0.812036	0.865018	1.16	-1.57	2.73	0.355018	0.796557	0.853902
UK-MB-11_09	kueppers	MB	fira_quarry	0.9369	2.43	0.5204	22.19	13.14	17.62	2.69003	0.348286	0.806545	0.856672	22.92	15.53	2.89438	0.323696	0.820204	0.866792	1.1	-1.32	2.42	0.387149	0.784959	0.84068
UK-MB-12_10	kueppers	MB	fira_quarry	0.7001	2.43	0.4491	20.93	10.82	12.61	1.49524	0.46822	0.699646	0.807317	21.41	12.43	1.73204	0.404206	0.74071	0.83366	0.79	-0.49	1.28	0.546953	0.649141	0.774916

## Sheet: 794clast_manual_120clasts_optic
Field data				Manual methodology								Pycnometry					Optical method
name	site	deposit	weight_g	longestaxis_mm	shortestaxis_mm	middleaxis_mm	V_m_cm3	open_porosity_m	density_m_g/cm3	bulk_porosity_m	connectivity_m	pycnometric_volume_cm3	Std_V	density_pyc_g/cm3	Std_d	density_DRE_g/cm3	length_o_mm	mean_width_o_mm	V_o_cm3	por_o	density_o_g/cm3	ave R	stdev R	ave F	stdev F	ave S	stdev S
AP-MA-01_02	Akrotiri	MA		23.33	10.49	14.12	-	-	-		-	-	-	-	-	2.43	-	-	-	-	-	-	-	-	-	-	-
AP-MA-01_03	Akrotiri	MA	1.4808	21.64	17.27	14.09	2.75714	0.59828	0.537078	0.77898	0.768029	1.1076	0.0742	1.337	0.1	2.43	-	-	-	-	-	-	-	-	-	-	-
AP-MA-01_04	Akrotiri	MA	2.6192	26.84	18.79	24.33	6.42466	0.67743	0.407679	0.832231	0.813993	2.0724	0.1901	1.2638	0.1101	2.43	28.08	20.08	5.9282	0.831688	0.44182	-	-	-	-	-	-
AP-MA-01_05	Akrotiri	MA	3.2187	28.03	18.04	20.8	5.50708	0.668354	0.584466	0.759479	0.880017	1.8264	0.0827	1.7623	0.0858	2.43	28.215	19.8317	5.81082	0.788985	0.553915	0.816183	0.0749312	0.813133	0.0165615	0.977883	0.00391617
AP-MA-01_06	Akrotiri	MA	0.6411	16.6	11.89	14.64	1.51297	0.723061	0.423737	0.825623	0.875776	0.419	0.0116	1.5301	0.041	2.43	-	-	-	-	-	-	-	-	-	-	-
AP-MA-01_07	Akrotiri	MA	2.1362	26.65	14.49	18.49	3.73853	0.625495	0.571401	0.764856	0.817794	1.4001	0.0118	1.5257	0.0129	2.43	-	-	-	-	-	-	-	-	-	-	-
AP-MA-01_08	Akrotiri	MA	0.4615	18.06	9.62	14.55	1.32359	0.747959	0.348672	0.856514	0.87326	0.3336	0.0081	1.3832	0.326	2.43	-	-	-	-	-	-	-	-	-	-	-
AP-MA-01_09	Akrotiri	MA	0.4272	17.46	11.9	12.75	1.38708	0.733901	0.307986	0.873257	0.840418	0.3691	0.0133	1.1573	0.04	2.43	-	-	-	-	-	-	-	-	-	-	-
AP-MA-01_10	Akrotiri	MA	2.1856	26.18	17.11	19.94	4.67674	0.647917	0.467334	0.807682	0.802194	1.6466	0.0111	1.3273	0.0089	2.43	-	-	-	-	-	-	-	-	-	-	-
AP-MA-01_11	Akrotiri	MA	11.3847	39.49	28.3	32.25	18.8713	0.676615	0.603281	0.751736	0.90007	6.1027	0.0034	1.8655	0.001	2.43	-	-	-	-	-	-	-	-	-	-	-
AP-MA-01_12	Akrotiri	MA	2.0427	23.11	18.04	21.13	4.61248	0.660898	0.442864	0.817752	0.80819	1.5641	0.0421	1.306	0.0341	2.43	-	-	-	-	-	-	-	-	-	-	-
AP-MA-02_01	Akrotiri	MA	10.1668	39.76	22.51	33.51	15.7034	0.699391	0.647425	0.73357	0.953407	4.7206	0.0023	2.1537	0.0011	2.43	-	-	-	-	-	-	-	-	-	-	-
AP-MA-02_02	Akrotiri	MA	4.9243	35.99	22.76	30.83	13.2229	0.779541	0.372407	0.846746	0.920632	2.9151	0.0075	1.6893	0.0044	2.43	-	-	-	-	-	-	-	-	-	-	-
AP-MA-02_03	Akrotiri	MA	1.5592	26.42	15.26	17.24	3.63935	0.779686	0.428429	0.823692	0.946574	0.8018	0.0067	1.9445	0.0161	2.43	-	-	-	-	-	-	-	-	-	-	-
AP-MA-02_04	Akrotiri	MA	1.2833	24.41	14.3	15.78	2.88409	0.726535	0.444958	0.81689	0.889391	0.7887	0.0091	1.6284	0.0186	2.43	-	-	-	-	-	-	-	-	-	-	-
AP-MA-02_05	Akrotiri	MA	0.5084	16.31	9.3	14.01	1.11269	0.779004	0.456911	0.811971	0.959399	0.2459	0.0092	2.0678	0.0744	2.43	-	-	-	-	-	-	-	-	-	-	-
AP-MA-02_06	Akrotiri	MA	3.0023	32.13	15.39	23.71	6.13874	0.696762	0.489074	0.798735	0.872332	1.8615	0.0105	1.6129	0.0091	2.43	-	-	-	-	-	-	-	-	-	-	-
AP-MA-02_07	Akrotiri	MA	1.6227	26.46	17.77	21.56	5.30792	0.791519	0.305713	0.874192	0.905429	1.1066	0.0095	1.4664	0.0125	2.43	-	-	-	-	-	-	-	-	-	-	-
AP-MA-02_08	Akrotiri	MA	2.0987	25.53	16.75	19.55	4.37735	0.743383	0.479446	0.802697	0.926107	1.1233	0.0043	1.8683	0.0072	2.43	-	-	-	-	-	-	-	-	-	-	-
AP-MA-02_09	Akrotiri	MA	2.4685	25.31	15.2	23.14	4.6612	0.771497	0.529585	0.782064	0.986488	1.0651	0.0027	1.0007	0.0004	2.43	-	-	-	-	-	-	-	-	-	-	-
AP-MA-02_10	Akrotiri	MA	1.741	27.52	14.68	19.3	4.08254	0.750254	0.42645	0.824506	0.909943	1.0196	0.008	1.7075	0.0133	2.43	-	-	-	-	-	-	-	-	-	-	-
AP-MA-02_11	Akrotiri	MA	0.9495	19.15	11.17	15.23	1.70577	0.671761	0.55664	0.77093	0.871365	0.5599	0.0055	1.6951	0.0164	2.43	-	-	-	-	-	-	-	-	-	-	-
AP-MA-03_01	Akrotiri	MA	8.113	45.01	17.01	30.62	12.2749	0.643418	0.660944	0.728007	0.883808	4.377	0.0043	1.8535	0.0018	2.43	-	-	-	-	-	-	-	-	-	-	-
AP-MA-03_02	Akrotiri	MA	3.9886	31.35	21.97	28.89	10.4187	0.800167	0.382831	0.842457	0.949802	2.082	0.0025	1.9158	0.0023	2.43	31.91	23.67	9.36099	0.837681	0.426087	0.8365	0.0670151	0.7165	0.0224852	0.945	0.0102035
AP-MA-03_03	Akrotiri	MA	2.594	23.01	16.81	22.83	4.62369	0.711572	0.561024	0.769126	0.92517	1.3336	0.0017	1.9451	0.0025	2.43	-	-	-	-	-
AP-MA-03_04	Akrotiri	MA	3.3666	32.43	19.37	19.6	6.44661	0.709072	0.522228	0.785091	0.903171	1.8755	0.0024	1.7951	0.0023	2.43	32.75	20.835	7.44434	0.82772	0.452236	0.790561	0.0936506	0.720098	0.0402176	0.955146	0.0110245
AP-MA-03_05	Akrotiri	MA	5.5247	35.04	22.43	25.72	10.5843	0.689796	0.52197	0.785197	0.8785	3.2833	0.0043	1.6827	0.0022	2.43	-	-	-	-	-	-	-	-	-	-	-
AP-MA-03_06	Akrotiri	MA	3.0595	24.84	19.21	23.88	5.96639	0.705551	0.512789	0.788976	0.894262	1.7568	0.0053	1.7415	0.0053	2.43	-	-	-	-	-	-	-	-	-	-	-
AP-MA-03_07	Akrotiri	MA	2.4488	24.79	18.43	23.01	5.50449	0.669633	0.444873	0.816925	0.8197	1.8185	0.0035	1.3466	0.0026	2.43	-	-	-	-	-	-	-	-	-	-	-
AP-MA-03_08	Akrotiri	MA	1.6253	27.14	14.08	15.84	3.16932	0.700062	0.512823	0.788962	0.88732	0.9506	0.0045	1.7097	0.0081	2.43	-	-	-	-	-	-	-	-	-	-	-
AP-MA-03_09	Akrotiri	MA	2.2239	26.29	15.18	20.53	4.28993	0.746895	0.5184	0.786667	0.949444	1.0858	0.0038	2.0482	0.0071	2.43	-	-	-	-	-	-	-	-	-	-	-
AP-MA-03_10	Akrotiri	MA	1.3805	25.51	12.04	16.19	2.60365	0.691663	0.530217	0.781804	0.884702	0.8028	0.0048	1.7196	0.0103	2.43	-	-	-	-	-	-	-	-	-	-	-
AP-MA-04_01	Megalochori_quarry	MA	2.985	28.13	17.1	19.62	4.94155	0.651587	0.604061	0.751415	0.867147	1.7217	0.0029	1.7337	0.0029	2.43	-	-	-	-	-	-	-	-	-	-	-
AP-MA-04_02	Megalochori_quarry	MA	5.1422	35.84	19.84	32.6	12.1374	0.76869	0.423665	0.825652	0.93101	2.8075	0.005	1.8316	0.0032	2.43	-	-	-	-	-	-	-	-	-	-	-
AP-MA-04_03	Megalochori_quarry	MA	3.3936	35.46	18.71	27.59	9.58435	0.80032	0.354077	0.854289	0.936826	1.9138	0.0035	1.0451	0.0019	2.43	-	-	-	-	-	-	-	-	-	-	-
AP-MA-04_04	Megalochori_quarry	MA	4.119	50.51	18.5	32.66	15.9795	0.864045	0.257767	0.893923	0.966576	2.1725	0.0024	1.896	0.0021	2.43	-	-	-	-	-	-	-	-	-	-	-
AP-MA-04_05	Megalochori_quarry	MA	3.3849	31.31	22.28	29.23	10.6764	0.841726	0.317044	0.869529	0.968025	1.6898	0.0015	2.0031	0.0017	2.43	33.89	22.59	9.0553	0.857599	0.373803	0.7506	0.0839794	0.7097	0.0294858	0.9438	0.0163786
AP-MA-04_06	Megalochori_quarry	MA	-	24.62	15.9	19.02	-	-	-	-	-	-	-	-	-	2.43	-	-	-	-	-	-	-	-	-	-	-
AP-MA-04_07	Megalochori_quarry	MA	2.0139	29.38	20.01	19.35	5.95633	0.797073	0.338111	0.86086	0.925903	1.2087	0.0056	1.6662	0.0077	2.43	-	-	-	-	-	-	-	-	-	-	-
AP-MA-04_08	Megalochori_quarry	MA	1.5393	24.76	11.42	17.91	2.65162	0.699768	0.580513	0.761106	0.91941	0.7961	0.003	1.9337	0.0072	2.43	24.79	12.27	1.95418	0.699925	0.787697	0.7506	0.0839794	0.7097	0.0294858	0.9438	0.0163786
AP-MA-04_09	Megalochori_quarry	MA	1.2107	21.15	12.75	18	2.54151	0.758923	0.47637	0.803963	0.943978	0.6127	0.0033	1.9765	0.0105	2.43	-	-	-	-	-	-	-	-	-	-	-
AP-MA-04_10	Megalochori_quarry	MA	0.6672	18.26	9.56	12.57	1.14893	0.675698	0.580716	0.761022	0.887881	0.3726	0.0057	1.7908	0.0268	2.43	-	-	-	-	-	-	-	-	-	-	-
AP-MA-04_11	Megalochori_quarry	MA	-	16.29	11.29	13.3	-	-	-	-	-	-	-	-	-	2.43	-	-	-	-	-	-	-	-	-	-	-
AP-MA-05_01	Megalochori_quarry	MA	8.8452	44.88	28.41	34.58	23.0859	0.802828	0.383142	0.842328	0.953106	4.5519	0.0025	1.9432	0.0011	2.43	-	-	-	-	-	-	-	-	-	-	-
AP-MA-05_02	Megalochori_quarry	MA	7.7159	48.95	21.77	33.81	18.8649	0.74214	0.409008	0.831684	0.892335	4.8645	0.0042	1.5862	0.0014	2.43	-	-	-	-	-	-	-	-	-	-	-
AP-MA-05_03	Megalochori_quarry	MA	3.7297	31.35	22.95	27.35	10.3033	0.813419	0.361991	0.851033	0.955802	1.9224	0.0029	1.9401	0.003	2.43	-	-	-	-	-	-	-	-	-	-	-
AP-MA-05_04	Megalochori_quarry	MA	3.243	36.17	15.38	18.85	5.49054	0.699283	0.590653	0.756933	0.923837	1.6511	0.0044	1.9642	0.0053	2.43	37.14	18.44	6.61245	0.813166	0.490439	0.6767	0.115606	0.712	0.0471784	0.9531	0.00654141
AP-MA-05_05	Megalochori_quarry	MA	1.2626	24.98	13.24	15.26	2.64261	0.745895	0.477785	0.803381	0.928446	0.6715	0.0015	1.8802	0.0042	2.43	-	-	-	-	-	-	-	-	-	-	-
AP-MA-05_06	Megalochori_quarry	MA	0.872	22.14	10.1	16.13	1.88857	0.732336	0.461726	0.809989	0.904131	0.5055	0.0012	1.7251	0.004	2.43	22.26	12.63	1.85922	0.821328	0.469014	0.63415	0.108894	0.72035	0.0315171	0.95265	0.00913387
AP-MA-05_07	Megalochori_quarry	MA	0.5877	17.45	12.17	12.47	1.3866	0.791	0.423843	0.825579	0.958115	0.2898	0.0018	2.0278	0.0129	2.43	-	-	-	-	-	-	-	-	-	-	-
AP-MA-05_08	Megalochori_quarry	MA	0.3811	12.06	9.68	11.96	0.731059	0.798648	0.521299	0.785474	1.01677	0.1472	0.0011	2.5898	0.019	2.43	-	-	-	-	-	-	-	-	-	-	-
AP-MA-06_01	Megalochori_quarry	MA	2.132	24.78	16.27	21.89	4.62097	0.718955	0.461375	0.810134	0.887452	1.2987	0.001	1.6416	0.0013	2.43	-	-	-	-	-	-	-	-	-	-	-
AP-MA-06_02	Megalochori_quarry	MA	3.5314	28.44	20.19	22.93	6.89396	0.735449	0.512246	0.789199	0.931893	1.8238	0.0056	1.9363	0.0059	2.43	-	-	-	-	-	-	-	-	-	-	-
AP-MA-06_03	Megalochori_quarry	MA	1.595	20.91	16.99	16.97	3.15666	0.720432	0.505281	0.792066	0.909562	0.8825	0.0018	1.8074	0.0038	2.43	-	-	-	-	-	-	-	-	-	-	-
AP-MA-06_04	Megalochori_quarry	MA	1.9863	25.71	16.11	24.04	5.21352	0.787744	0.38099	0.843214	0.934216	1.1066	0.0016	1.7985	0.0025	2.43	-	-	-	-	-	-	-	-	-	-	-
AP-MA-06_05	Megalochori_quarry	MA	1.9652	24.55	17.3	19.44	4.32307	0.76364	0.454584	0.812928	0.93937	1.0218	0.0017	1.9233	0.0033	2.43	-	-	-	-	-	-	-	-	-	-	-
AP-MA-06_06	Megalochori_quarry	MA	3.2582	30.23	16.83	19.06	5.07743	0.683678	0.641703	0.735925	0.929006	1.6061	0.0022	2.0287	0.0028	2.43	31.61	17.32	4.965	0.750006	0.656234	0.648143	0.115348	0.706143	0.0308271	0.953095	0.0075208
AP-MA-06_07	Megalochori_quarry	MA	1.2074	21.71	11.19	20.1	2.55673	0.710528	0.472244	0.805661	0.88192	0.7401	0.003	1.6314	0.0066	2.43	-	-	-	-	-	-	-	-	-	-	-
AP-MA-06_08	Megalochori_quarry	MA	1.7934	24.99	12.31	15.89	2.55945	0.632304	0.700697	0.711647	0.888508	0.9411	0.0015	1.9057	0.0031	2.43	-	-	-	-	-	-	-	-	-	-	-
AP-MA-06_09	Megalochori_quarry	MA	1.1456	26.2	15.29	22.42	4.70265	0.846895	0.243607	0.89975	0.941256	0.72	0.0066	1.59112	0.0143	2.43	-	-	-	-	-	-	-	-	-	-	-
AP-MA-06_10	Megalochori_quarry	MA	2.1223	22.63	11.97	17.26	2.44804	0.644613	0.866939	0.643235	1.00214	0.87	0.0033	2.4394	0.0092	2.43	-	-	-	-	-	-	-	-	-	-	-
AP-MA-06_11	Megalochori_quarry	MA	2.0337	19.84	14.98	15.38	2.39336	0.648027	0.849725	0.650319	0.996475	0.8424	0.0021	2.4142	0.006	2.43	-	-	-	-	-	-	-	-	-	-	-
AP-MA-06_12	Megalochori_quarry	MA	0.996	24.11	10.04	16	2.02791	0.735344	0.491145	0.797883	0.921619	0.5367	0.0039	1.8559	0.0135	2.43	-	-	-	-	-	-	-	-	-	-	-
AP-MA-06_13	Megalochori_quarry	MA	0.7949	17.25	11.68	14.67	1.54761	0.778884	0.513632	0.788629	0.987644	0.3422	0.034	2.3232	0.2178	2.43	-	-	-	-	-	-	-	-	-	-	-
AP-MA-06_14	Megalochori_quarry	MA	0.636	17.21	10.79	11.72	1.13954	0.706372	0.558121	0.77032	0.916985	0.3346	0.0028	1.9009	0.0159	2.43	-	-	-	-	-	-	-	-	-	-	-
AP-MA-06_15	Megalochori_quarry	MA	0.5586	17.26	11.89	12.12	1.30234	0.704455	0.428921	0.823489	0.855451	0.3849	0.0606	1.4512	0.2508	2.43	17.38	12.27	1.37005	0.844678	0.407721	0.788818	0.0584649	0.775864	0.0251383	0.958909	0.0078039
AP-MA-06_16	Megalochori_quarry	MA	0.556	15.54	10.61	12.54	1.08259	0.685937	0.513585	0.788648	0.869763	0.34	0.0366	1.6353	0.1998	2.43	-	-	-	-	-	-	-	-	-	-	-
AP-MA-06_17	Megalochori_quarry	MA	0.3112	15.61	8.39	10.51	0.720719	0.827117	0.431791	0.822308	1.00585	0.1246	0.0091	2.4976	0.169	2.43	-	-	-	-	-	-	-	-	-	-	-
AP-MA-07_01	Megalochori_quarry	MA	4.1159	34.86	16.88	30.33	9.34482	0.736667	0.440447	0.818746	0.89975	2.4608	0.0065	1.6726	0.0044	2.43	-	-	-	-	-	-	-	-	-	-	-
AP-MA-07_02	Megalochori_quarry	MA	3.1021	29.22	27.38	16.6	6.95377	0.772569	0.446103	0.816418	0.946291	1.5815	0.0023	1.9614	0.0029	2.43	-	-	-	-	-	-	-	-	-	-	-
AP-MA-07_03	Megalochori_quarry	MA	2.814	28.35	22.11	21.78	7.14823	0.729387	0.393664	0.837998	0.870392	1.9344	0.0017	1.4547	0.0012	2.43	-	-	-	-	-	-	-	-	-	-	-
AP-MA-07_04	Megalochori_quarry	MA	2.4611	22.13	14.29	20.96	3.47059	0.709646	0.70913	0.708177	1.00207	1.0077	0.0033	2.4423	0.008	2.43	22.81	16.47	3.23975	0.710606	0.759658	0.7893	0.0572172	0.74565	0.0248541	0.96005	0.00598728
AP-MA-07_05	Megalochori_quarry	MA	0.6989	24.13	8.93	14.57	1.64387	0.740977	0.425156	0.825039	0.898111	0.4258	0.0028	1.6412	0.0107	2.43	-	-	-	-	-	-	-	-	-	-	-
AP-MA-07_06	Megalochori_quarry	MA	1.5255	20.26	15.14	17.85	2.86683	0.710761	0.532121	0.78102	0.910041	0.8292	0.0022	1.8397	0.0049	2.43	-	-	-	-	-	-	-	-	-	-	-
AP-MA-07_07	Megalochori_quarry	MA	1.1565	26.36	10.24	12.61	1.78221	0.685391	0.648913	0.732958	0.935103	0.5607	0.001	2.0624	0.0036	2.43	-	-	-	-	-	-	-	-	-	-	-
AP-MA-07_08	Megalochori_quarry	MA	0.8703	25.81	9.37	19.16	2.42617	0.789586	0.358713	0.852381	0.92633	0.5105	0.0022	1.7049	0.0072	2.43	-	-	-	-	-	-	-	-	-	-	-
AP-MA-07_09	Megalochori_quarry	MA	0.7487	18.26	13.11	15.9	1.99296	0.800849	0.375672	0.845403	0.947299	0.3969	0.002	1.8863	0.0093	2.43	-	-	-	-	-	-	-	-	-	-	-
AP-MA-07_10	Megalochori_quarry	MA	0.48	18.19	8.83	11.35	0.954526	0.756947	0.502867	0.793059	0.954466	0.232	0.0019	2.0686	0.0166	2.43	-	-	-	-	-	-	-	-	-	-	-
AP-MA-07_11	Megalochori_quarry	MA	2.681	22.11	19.51	14.82	3.34729	0.652734	0.800947	0.670392	0.97366	1.1624	0.002	2.3064	0.0041	2.43	22.18	16.53	3.17326	0.678144	0.844872	0.77332	0.118173	0.7746	0.0453793	0.96776	0.00600187
AP-MA-07_12	Megalochori_quarry	MA	1.7767	28.3	17.99	21.31	5.68067	0.769693	0.312762	0.871291	0.883393	1.3083	0.0037	1.3581	0.0039	2.43	-	-	-	-	-	-	-	-	-	-	-
AP-MA-07_13	Megalochori_quarry	MA	1.862	30.6	18.02	19.19	5.54051	0.797113	0.33607	0.8617	0.925047	1.1241	0.003	1.6564	0.0044	2.43	-	-	-	-	-	-	-	-	-	-	-
AP-MA-07_14	Megalochori_quarry	MA	0.9311	17.54	11.3	16.93	1.75697	0.726176	0.529947	0.781915	0.928715	0.4811	0.0018	1.9354	0.0074	2.43	-	-	-	-	-	-	-	-	-	-	-
AP-MA-07_15	Megalochori_quarry	MA	0.8765	20.36	15.95	9.82	1.66974	0.682046	0.524932	0.783978	0.869981	0.5309	0.0008	1.651	0.0026	2.43	-	-	-	-	-	-	-	-	-	-	-
AP-MA-07_16	Megalochori_quarry	MA	0.7422	19.59	12.15	15.53	1.93544	0.75742	0.383478	0.84219	0.899346	0.4695	0.0019	1.5807	0.0063	2.43	-	-	-	-	-	-	-	-	-	-	-
AP-MA-07_17	Megalochori_quarry	MA	0.4948	16.21	12.76	8.81	0.954131	0.704129	0.518587	0.78659	0.895166	0.2823	0.0031	1.753	0.019	2.43	-	-	-	-	-	-	-	-	-	-	-
AP-MA-07_18	Megalochori_quarry	MA	0.4356	16.37	10.33	12.33	1.09172	0.760286	0.399004	0.835801	0.90965	0.2617	0.003	1.6645	0.0192	2.43	-	-	-	-	-	-	-	-	-	-	-
AP-MA-07_19	Megalochori_quarry	MA	0.1289	10.48	6.23	8.39	0.28682	0.797434	0.44941	0.815057	0.978378	0.0581	0.0011	2.2178	0.0421	2.43	-	-	-	-	-	-	-	-	-	-	-
AP-MA-08_01	Megalochori_coast	MA	8.9948	38.05	27.12	29.81	16.1066	0.712094	0.558453	0.770184	0.924576	4.6372	0.0095	1.9397	0.004	2.43	-	-	-	-	-	-	-	-	-	-	-
AP-MA-08_02	Megalochori_coast	MA	8.4929	36.24	26.68	26.44	13.3855	0.664099	0.634486	0.738895	0.898773	4.4962	0.0181	1.8889	0.0076	2.43	-	-	-	-	-	-	-	-	-	-	-
AP-MA-08_03	Megalochori_coast	MA	5.7581	32.54	18.97	26.73	8.63938	0.622924	0.666495	0.725722	0.858351	3.2577	0.0042	1.7675	0.0023	2.43	-	-	-	-	-	-	-	-	-	-	-
AP-MA-08_04	Megalochori_coast	MA	3.631	30.01	17.55	28.68	7.90899	0.739752	0.459098	0.811071	0.912068	2.0583	0.0025	1.764	0.0021	2.43	-	-	-	-	-	-	-	-	-	-	-
AP-MA-08_05	Megalochori_coast	MA	2.5206	26.2	17.52	18.67	4.48723	0.66993	0.561727	0.768836	0.871356	1.4811	0.0055	1.7019	0.0064	2.43	22.61	17.73	3.72149	0.741977	0.67731	0.78525	0.0738254	0.76795	0.0165151	0.968	0.00325576
AP-MA-08_06	Megalochori_coast	MA	1.9294	25.29	16.5	22.1	4.82863	0.779979	0.399575	0.835566	0.933474	1.0624	0.0033	1.8161	0.0056	2.43	25.27	17.62	4.10786	0.821072	0.469685
AP-MA-08_07	Megalochori_coast	MA	1.238	23.59	12.26	20.63	3.12404	0.809253	0.396282	0.836921	0.966941	0.5959	0.0019	2.0776	0.0065	2.43	-	-	-	-	-	-	-	-	-	-	-
AP-MA-08_08	Megalochori_coast	MA	1.3844	22.52	14.94	15.37	2.70764	0.727955	0.511293	0.789591	0.921939	0.7366	0.0818	1.8795	0.181	2.43	-	-	-	-	-	-	-	-	-	-	-
AP-MA-08_09	Megalochori_coast	MA	1.3991	21.92	10.18	18.17	2.12296	0.722651	0.659033	0.728793	0.991573	0.5888	0.0859	2.3763	0.2897	2.43	-	-	-	-	-	-	-	-	-	-	-
AP-MA-08_10	Megalochori_coast	MA	1.0306	19.19	12.7	16.35	2.08639	0.767109	0.493964	0.796723	0.962831	0.4859	0.005	2.1209	0.0217	2.43	-	-	-	-	-	-	-	-	-	-	-
AP-MA-09_01	Megalochori_coast	MA	4.428	34.42	22.83	24.21	9.96117	0.726709	0.444526	0.817067	0.889411	2.7223	0.003	1.6266	0.0018	2.43	-	-	-	-	-	-	-	-	-	-	-
AP-MA-09_02	Megalochori_coast	MA	3.6738	41.01	17.13	19.63	7.22048	0.686157	0.508803	0.790616	0.867876	2.2661	0.0018	1.6212	0.0013	2.43	-	-	-	-	-	-	-	-	-	-	-
AP-MA-09_03	Megalochori_coast	MA	3.7905	27.29	20.92	25.05	7.4881	0.719675	0.506203	0.791686	0.909041	2.0991	0.0027	1.8058	0.0023	2.43	-	-	-	-	-	-	-	-	-	-	-
AP-MA-09_04	Megalochori_coast	MA	2.4983	31.32	19.2	20.16	6.34764	0.79731	0.393579	0.838033	0.951407	1.2866	0.002	1.9418	0.0031	2.43	-	-	-	-	-	-	-	-	-	-	-
AP-MA-09_05	Megalochori_coast	MA	1.4268	22.86	13.23	17.58	2.7839	0.713064	0.512518	0.789087	0.903657	0.7988	0.003	1.7861	0.0068	2.43	-	-	-	-	-	-	-	-	-	-	-
AP-MA-09_06	Megalochori_coast	MA	2.5675	31.81	18.31	23.73	7.23683	0.796734	0.354782	0.853999	0.932945	1.471	0.0019	1.7454	0.0022	2.43	-	-	-	-	-	0.75085	0.105373	0.7568	0.0279206	0.9617	0.0072118
AP-MA-09_07	Megalochori_coast	MA	2.6347	26.07	19.45	22.52	5.97899	0.771399	0.44066	0.818658	0.942273	1.3668	0.0028	1.9277	0.0039	2.43	-	-	-	-	-	-	-	-	-	-	-
AP-MA-09_08	Megalochori_coast	MA	-	-	12.6	16.02	-	-	-		-	-	-	-	-	2.43	-	-	-	-	-	-	-	-	-	-	-
AP-MA-09_09	Megalochori_coast	MA	1.8045	22.72	15.14	18.2	3.27796	0.715067	0.550494	0.773459	0.924505	0.934	0.0019	1.9319	0.0039	2.43	-	-	-	-	-	-	-	-	-	-	-
AP-MA-09_10	Megalochori_coast	MA	1.4548	22.17	12.62	21.71	3.18041	0.784839	0.457425	0.811759	0.966837	0.6843	0.0027	2.126	0.0082	2.43	21.96	14.75	2.50158	0.778457	0.581552	0.705	0.0959437	0.7303	0.0316261	0.95455	0.0118974
AP-MA-09_11	Megalochori_coast	MA	1.3338	25.11	10.88	15.51	2.21864	0.699004	0.60118	0.752601	0.928785	0.6678	0.003	1.9974	0.0089	2.43	-	-	-	-	-	-	-	-	-	-	-
AP-MA-10_01	Megalochori_coast	MA	3.6116	31.15	16.31	29.42	7.82624	0.727788	0.461473	0.810093	0.8984	2.1304	0.0007	1.6952	0.0006	2.43	-	-	-	-	-	-	-	-	-	-	-
AP-MA-10_02	Megalochori_coast	MA	4.5508	28.62	19.09	28.57	8.17305	0.715602	0.556805	0.770862	0.928314	2.3244	0.0039	1.9578	0.0033	2.43	29.01	21.92	7.2984	0.762463	0.623534	0.8185	0.0800428	0.74455	0.0106041	0.9623	0.00511957
AP-MA-10_03	Megalochori_coast	MA	3.5773	28.68	25.17	28.37	10.7231	0.812041	0.333607	0.862713	0.941264	2.0155	0.0032	1.7749	0.0028	2.43	-	-	-	-	-	-	-	-	-	-	-
AP-MA-10_04	Megalochori_coast	MA	2.2514	27.4	18.63	21.17	5.65826	0.743525	0.397896	0.836257	0.889111	1.4512	0.0029	1.5514	0.0031	2.43	27.67	21.45	6.66595	0.871335	0.337746	0.84335	0.0545777	0.774	0.0142829	0.96905	0.00479035
AP-MA-10_05	Megalochori_coast	MA	3.5079	27.05	20.84	21.76	6.42277	0.713691	0.546166	0.77524	0.920606	1.8389	0.919	1.9076	0.099	2.43	-	-	-	-	-	-	-	-	-	-	-
AP-MA-10_06	Megalochori_coast	MA	2.0233	25.14	17.73	20.45	4.77272	0.764369	0.42393	0.825543	0.925899	1.1246	0.0001	1.7991	0.0002	2.43	-	-	-	-	-	-	-	-	-	-	-
AP-MA-10_07	Megalochori_coast	MA	1.6466	30.83	13.3	22.75	4.88433	0.83791	0.337119	0.861268	0.97288	0.7917	0.0039	2.0797	0.0102	2.43	-	-	-	-	-	-	-	-	-	-	-
AP-MA-10_08	Megalochori_coast	MA	1.6624	27.93	13.46	16.57	3.26165	0.760765	0.509681	0.790255	0.962683	0.7803	0.0012	2.1305	0.0032	2.43	-	-	-	-	-	-	-	-	-	-	-
AP-MA-10_09	Megalochori_coast	MA	0.8022	19.77	14.66	18.08	2.74371	0.847797	0.292378	0.87968	0.963757	0.4176	0.0015	1.9208	0.007	2.43	-	-	-	-	-	-	-	-	-	-	-
AP-MA-10_10	Megalochori_coast	MA	1.0536	20.28	15.66	13.45	2.23656	0.720777	0.471081	0.80614	0.894109	0.6245	0.0009	1.6872	0.0024	2.43	-	-	-	-	-	-	-	-	-	-	-
AP-MA-11_01	Megalochori_coast	MA	2.749	30.98	18.68	22.98	6.96317	0.796472	0.394792	0.837534	0.950972	1.4172	0.0011	1.9397	0.0015	2.43	-	-	-	-	-	-	-	-	-	-	-
AP-MA-11_02	Megalochori_coast	MA	2.5906	25.53	21.17	21.2	5.99938	0.782677	0.431812	0.8223	0.951815	1.3038	0.00136	1.987	0.0019	2.43	-	-	-	-	-	-	-	-	-	-	-
AP-MA-11_03	Megalochori_coast	MA	2.0191	25.78	16.94	21.43	4.90024	0.796398	0.412041	0.830436	0.959012	0.9977	0.0015	2.0237	0.0031	2.43	-	-	-	-	-	-	-	-	-	-	-
AP-MA-11_04	Megalochori_coast	MA	1.9365	26.81	13.84	20.42	3.96723	0.695354	0.488124	0.799126	0.870143	1.2086	0.0007	1.6023	0.0009	2.43	-	-	-	-	-	-	-	-	-	-	-
AP-MA-11_05	Megalochori_coast	MA	2.2669	29.19	17.66	17.2	4.6425	0.748282	0.488293	0.799056	0.936457	1.1686	0.0012	1.9398	0.0021	2.43	-	-	-	-	-	-	-	-	-	-	-
AP-MA-11_06	Megalochori_coast	MA	1.1601	21.03	13.06	17.1	2.45911	0.756619	0.471757	0.805861	0.938895	0.5985	0.0024	1.9385	0.0079	2.43	-	-	-	-	-	-	-	-	-	-	-
AP-MA-11_07	Megalochori_coast	MA	1.1585	24.64	12.89	16.75	2.78552	0.787616	0.4159	0.828848	0.950255	0.5916	0.0005	1.9582	0.0015	2.43	-	-	-	-	-	-	-	-	-	-	-
AP-MA-11_08	Megalochori_coast	MA	1.4836	18.62	16.25	15.65	2.4794	0.730701	0.598371	0.753757	0.969412	0.6677	0.0024	2.2218	0.0081	2.43	19.39	15.37	2.39841	0.764352	0.618575	0.8817	0.0473636	0.78465	0.0199757	0.9642	0.00420238
AP-MA-11_09	Megalochori_coast	MA	0.6225	18.66	10.74	14.93	1.56666	0.803914	0.397342	0.836485	0.961062	0.3072	0.001	2.0265	0.0065	2.43	-	-	-	-	-	-	-	-	-	-	-
AP-MA-11_10	Megalochori_coast	MA	0.5421	16.16	10.63	14.8	1.33117	0.840141	0.407234	0.832414	1.00928	0.2128	0.0699	2.548	1.0974	2.43	-	-	-	-	-	-	-	-	-	-	-
AP-MA-11_11	Megalochori_coast	MA	0.6117	15.21	13.12	15.48	1.61746	0.780705	0.378186	0.844368	0.924603	0.3547	0.00034	1.7247	0.0162	2.43	16.02	12.87	1.38937	0.832278	0.440271	0.8781	0.0648497	0.7877	0.0157197	0.96455	0.00556305
AP-MA-12_01	Fira_quarry	MA	6.3115	35.3	22.3	35.03	14.4384	0.76523	0.437134	0.82011	0.933082	3.3897	0.0032	1.862	0.0018	2.43	-	-	-	-	-	-	-	-	-	-	-
AP-MA-12_02	Fira_quarry	MA	3.9145	28.16	21.63	27.14	8.65561	0.775244	0.45225	0.813889	0.952518	1.9454	0.001	2.0121	0.0011	2.43	-	-	-	-	-	-	-	-	-	-	-
AP-MA-12_03	Fira_quarry	MA	4.7553	31.96	20.56	25.34	8.71837	0.72496	0.545435	0.775541	0.934779	2.3979	0.0011	1.9831	0.0009	2.43	-	-	-	-	-	-	-	-	-	-	-
AP-MA-12_04	Fira_quarry	MA	2.0355	29.34	16.9	24.64	6.39714	0.835927	0.318189	0.869058	0.961877	1.0496	0.0008	1.9393	0.0016	2.43	30.23	18.93	5.67202	0.863289	0.358867	0.74445	0.0956093	0.7056	0.0390825	0.9521	0.0104781
AP-MA-12_05	Fira_quarry	MA	1.8151	23.85	17.75	23.32	5.16909	0.805401	0.351145	0.855496	0.941443	1.0059	0.001	1.8045	0.0018	2.43	-	-	-	-	-	-	-	-	-	-	-
AP-MA-12_06	Fira_quarry	MA	1.5571	28.06	10.08	17.14	2.53839	0.636895	0.613421	0.747563	0.851962	0.9217	0.042	1.6894	0.0785	2.43	-	-	-	-	-	-	-	-	-	-	-
AP-MA-12_07	Fira_quarry	MA	1.8871	23.3	11.62	16.35	2.31781	0.683926	0.814173	0.66495	1.02854	0.7326	0.0012	2.576	0.0042	2.43	-	-	-	-	-	-	-	-	-	-	-
AP-MA-12_08	Fira_quarry	MA	0.8423	19.15	12.15	15.28	1.86152	0.72517	0.45248	0.813794	0.891098	0.5116	0.0021	1.6463	0.0067	2.43	19.22	13.1	1.72701	0.814201	0.487722	0.78655	0.056734	0.7712	0.0208533	0.964	0.00623699
AP-MA-13_01	Fira_quarry	MA	9.1693	37.86	25.96	37.69	19.3959	0.724091	0.472744	0.805455	0.898984	5.3515	0.0055	1.7134	0.0018	2.43	-	-	-	-	-	-	-	-	-	-	-
AP-MA-13_02	Fira_quarry	MA	3.4914	35.22	16.85	27.06	8.40844	0.768554	0.415225	0.829125	0.926946	1.9461	0.0023	1.7941	0.0021	2.43	-	-	-	-	-	-	-	-	-	-	-
AP-MA-13_03	Fira_quarry	MA	3.8452	29.95	17.77	22.96	6.39816	0.672312	0.600986	0.752681	0.893223	2.0966	0.0017	1.834	0.0015	2.43	-	-	-	-	-	-	-	-	-	-	-
AP-MA-13_04	Fira_quarry	MA	2.1795	27.67	14.97	19.57	4.24444	0.677295	0.513495	0.788685	0.858765	1.3697	0.0016	1.5912	0.0019	2.43	-	-	-	-	-	-	-	-	-	-	-
AP-MA-13_05	Fira_quarry	MA	2.2636	28.18	15.13	25.47	5.68601	0.763454	0.3981	0.836173	0.913034	1.345	0.0007	1.683	0.0009	2.43	-	-	-	-	-	-	-	-	-	-	-
AP-MA-13_06	Fira_quarry	MA	1.8085	24.5	17.15	20.62	4.53646	0.776919	0.398658	0.835943	0.929392	1.012	0.0015	1.787	0.0026	2.43	24.81	18.49	4.44119	0.844872	0.407211	0.80765	0.064175	0.7537	0.0229567	0.95625	0.00803041
AP-MA-13_07	Fira_quarry	MA	1.5661	19.77	17.47	19.56	3.53726	0.74353	0.442744	0.817801	0.909183	0.9072	0.0028	1.7262	0.0053	2.43	19.78	15.79	2.5822	0.768953	0.606499	0.880524	0.0403858	0.761952	0.0187044	0.958333	0.00691674
AP-MA-13_08	Fira_quarry	MA	1.0064	21.41	14.32	19.75	3.17048	0.845071	0.317428	0.869371	0.972048	0.4912	0.0017	2.0488	0.0071	2.43	-	-	-	-	-	-	-	-	-	-	-
AP-MA-14_01	Fira_quarry	MA	8.6107	40.92	25.8	30.18	16.683	0.682251	0.516137	0.787598	0.866242	5.301	0.0089	1.6243	0.0027	2.43	-	-	-	-	-	-	-	-	-	-	-
AP-MA-14_02	Fira_quarry	MA	5.9428	35.02	24.25	29.64	13.1797	0.765116	0.450906	0.814442	0.939436	3.0957	0.004	1.9197	0.0025	2.43	-	-	-	-	-	-	-	-	-	-	-
AP-MA-14_03	Fira_quarry	MA	5.3665	37.35	19.8	25.81	9.99407	0.680571	0.536968	0.779025	0.873618	3.1924	0.0041	1.681	0.0022	2.43	-	-	-	-	-	-	-	-	-	-	-
AP-MA-14_04	Fira_quarry	MA	3.4836	28.81	18.89	25.96	7.39739	0.717941	0.470923	0.806205	0.89052	2.0865	0.0039	1.6696	0.0031	2.43	29.93	21.09	6.97041	0.809612	0.49977	0.75585	0.0847103	0.75495	0.0249349	0.96265	0.00648286
AP-MA-14_05	Fira_quarry	MA	2.9328	24.44	14.76	23.58	4.45379	0.672257	0.658495	0.729014	0.922145	1.4597	0.0022	2.0091	0.0031	2.43	-	-	-	-	-	-	-	-	-	-	-
AP-MA-14_06	Fira_quarry	MA	2.0334	24.85	17.83	20.49	4.75355	0.772759	0.427764	0.823965	0.937854	1.0802	0.0024	1.8825	0.0043	2.43	-	-	-	-	-	-	-	-	-	-	-
AP-MA-14_07	Fira_quarry	MA	2.0101	26.85	17.42	18.66	4.56986	0.735112	0.43986	0.818987	0.897587	1.2105	0.0009	1.6606	0.00121	2.43	-	-	-	-	-	-	-	-	-	-	-
AP-MA-14_08	Fira_quarry	MA	1.6181	23.03	17.15	17.19	3.55494	0.716817	0.455169	0.812688	0.882032	1.0067	0.0015	1.6073	0.0024	2.43	23.18	16.98	3.49935	0.823848	0.4624	0.83685	0.0514036	0.7371	0.0292778	0.94665	0.0144543
AP-MA-14_09	Fira_quarry	MA	0.9286	18.98	12.52	18.38	2.28689	0.747386	0.406054	0.8329	0.89733	0.5777	0.0017	1.6073	0.0048	2.43	-	-	-	-	-	-	-	-	-	-	-
AP-MA-15_01	Fira_quarry	MA	4.3638	37	21.33	28.26	11.6779	0.826295	0.373681	0.846222	0.976453	2.0285	0.0021	2.1512	0.022	2.43	37.4375	24.08	11.3716	0.853811	0.383746	-	-	-	-	-	-
AP-MA-15_02	Fira_quarry	MA	4.2854	38.68	23.56	27.93	13.327	0.826585	0.321559	0.867671	0.952647	2.3111	0.0017	1.8543	0.0014	2.43	40.47	25.34	13.6065	0.880018	0.314953	0.7669	0.1123	0.64435	0.0312686	0.92665	0.012858
AP-MA-15_03	Fira_quarry	MA	2.9794	30.73	20.7	22.68	7.55396	0.781664	0.394416	0.837689	0.93312	1.6493	0.0013	1.8065	0.0014	2.43	-	-	-	-	-	-	-	-	-	-	-
AP-MA-15_04	Fira_quarry	MA	2.7466	27.33	18.54	24.7	6.55307	0.758464	0.419132	0.827518	0.916554	1.5828	0.0016	1.7353	0.0018	2.43	-	-	-	-	-	-	-	-	-	-	-
AP-MA-15_05	Fira_quarry	MA	2.4447	26.95	20.55	20.47	5.93591	0.777945	0.411849	0.830515	0.936702	1.3181	0.0012	1.8547	0.0016	2.43	-	-	-	-	-	-	-	-	-	-	-
AP-MA-15_06	Fira_quarry	MA	-	-	-	-	-	-	-	-	-	-	-	-	-	2.43	-	-	-	-	-	-	-	-	-	-	-
AP-MA-15_07	Fira_quarry	MA	1.7868	21.2	16.65	19.04	3.51897	0.738418	0.507762	0.791044	0.933472	0.9205	0.0017	1.941	0.0036	2.43	-	-	-	-	-	-	-	-	-	-	-
AP-MA-16_01	Fira_quarry	MA	4.0683	31.5	16.76	23.34	6.45185	0.665708	0.630564	0.740509	0.898987	2.1568	0.001	1.8863	0.0009	2.43	-	-	-	-	-	-	-	-	-	-	-
AP-MA-16_02	Fira_quarry	MA	2.6159	28.69	19.94	19.7	5.90093	0.758191	0.443303	0.817571	0.92737	1.4269	0.002	1.8333	0.0025	2.43	-	-	-	-	-	-	-	-	-	-	-
AP-MA-16_03	Fira_quarry	MA	3.566	32.98	20.24	24.47	8.55251	0.777504	0.416953	0.828414	0.938545	1.9029	0.0025	1.8739	0.0024	2.43	-	-	-	-	-	-	-	-	-	-	-
AP-MA-16_04	Fira_quarry	MA	2.1096	30.34	14.82	22.47	5.29012	0.787302	0.398781	0.835893	0.941869	1.1252	0.0047	1.8749	0.0078	2.43	31.1	19.08	5.9281	0.864433	0.355864	0.648	0.128462	0.63555	0.0371517	0.93585	0.0103406
AP-MA-16_05	Fira_quarry	MA	1.4737	26.31	10.88	22.91	3.43379	0.775205	0.429176	0.823384	0.941486	0.7719	0.0036	1.9092	0.009	2.43	-	-	-	-	-	-	-	-	-	-	-
AP-MA-16_06	Fira_quarry	MA	2.5073	27.79	21.47	20.19	6.30747	0.760649	0.397512	0.836415	0.909416	1.5097	0.0014	1.6608	0.0015	2.43	-	-	-	-	-	-	-	-	-	-	-
AP-MA-16_07	Fira_quarry	MA	2.7088	28.14	15.75	18.26	4.23744	0.665246	0.639253	0.736933	0.902723	1.4185	0.0019	1.9096	0.0026	2.43	-	-	-	-	-	-	-	-	-	-	-
AP-MA-16_08	Fira_quarry	MA	1.1232	25.56	15.4	19.74	4.06843	0.839963	0.276077	0.886388	0.947624	0.6511	0.0012	1.725	0.0032	2.43	-	-	-	-	-	-	-	-	-	-	-
AP-MA-16_09	Fira_quarry	MA	3.5535	32.7	17.86	23.19	7.09134	0.748059	0.501104	0.793784	0.942396	1.7866	0.003	1.989	0.0034	2.43	-	-	-	-	-	-	-	-	-	-	-
AP-MA-16_10	Fira_quarry	MA	1.5629	25.18	14.56	19.38	3.72023	0.767326	0.420109	0.827116	0.927713	0.8656	0.0019	1.8056	0.0039	2.43	25.37	16.26	3.51205	0.830472	0.445011	0.778143	0.0865196	0.720857	0.0414652	0.950524	0.0113373
AP-MA-16_11	Fira_quarry	MA	1.2725	25.99	13.86	14.18	2.67451	0.751543	0.475788	0.804202	0.93452	0.6645	0.0015	1.9149	0.0043	2.43	-	-	-	-	-	-	-	-	-	-	-
AP-MA-17_01	Fira_quarry	MA	5.8974	39.85	19.53	39.79	16.2145	0.793049	0.363712	0.850324	0.932643	3.3556	0.0043	1.7575	0.0023	2.43	-	-	-	-	-	-	-	-	-	-	-
AP-MA-17_02	Fira_quarry	MA	5.0277	38.91	21.45	30.41	13.2893	0.785196	0.378326	0.84431	0.929985	2.8546	0.0076	1.7612	0.0047	2.43	-	-	-	-	-	-	-	-	-	-	-
AP-MA-17_03	Fira_quarry	MA	1.228	32.58	16.74	20.41	5.82838	0.881665	0.210693	0.913295	0.965367	0.6897	0.0018	1.7805	0.0047	2.43	32.93	17.15	5.07129	0.907753	0.242147	0.609062	0.102271	0.619437	0.0258432	0.924563	0.0148743
AP-MA-17_04	Fira_quarry	MA	1.874	25.9	18.2	20.48	5.05475	0.869667	0.37074	0.847432	1.02624	0.6588	0.0012	1.9545	0.0025	2.43	26.78	19.15	5.14217	0.861167	0.364437	0.8163	0.0647372	0.7036	0.0182275	0.9415	0.00810247
AP-MA-17_05	Fira_quarry	MA	0.8909	20.31	13.25	17.12	2.41228	0.729136	0.369318	0.848017	0.859813	0.6534	0.0021	1.3635	0.0044	2.43	-	-	-	-	-	-	-	-	-	-	-
AP-MA-17_06	Fira_quarry	MA	1.0068	24.21	12.51	16.47	2.61183	0.784978	0.385477	0.841367	0.932979	0.5616	0.0016	1.7928	0.0052	2.43	-	-	-	-	-	-	-	-	-	-	-
AP-MA-17_07	Fira_quarry	MA	0.59078	18.15	11.66	15.28	1.69316	0.781591	0.348922	0.856411	0.912636	0.3698	0.002	1.5976	0.0086	2.43	-	-	-	-	-	-	-	-	-	-	-
AP-MA-17_08	Fira_quarry	MA	0.7267	15.81	11.57	13.29	1.27288	0.71922	0.570908	0.765058	0.940086	0.3574	0.0011	2.0331	0.0062	2.43	-	-	-	-	-	-	-	-	-	-	-
AP-MA-18_01	Fira_quarry	MA	3.5742	39.52	23.19	24.24	11.6319	0.803239	0.307277	0.873549	0.919512	2.2887	0.0015	1.5617	0.001	2.43	-	-	-	-	-	-	-	-	-	-	-
AP-MA-18_02	Fira_quarry	MA	3.3684	37.4	21.22	25.99	10.8	0.839434	0.31189	0.87165	0.963041	1.7341	0.0038	1.9424	0.0043	2.43	-	-	-	-	-	-	-	-	-	-	-
AP-MA-18_03	Fira_quarry	MA	2.9387	31.05	16.53	29.84	8.01922	0.775689	0.366457	0.849195	0.913441	1.7988	0.0018	1.6337	0.0016	2.43	-	-	-	-	-	-	-	-	-	-	-
AP-MA-18_04	Fira_quarry	MA	2.2076	30.08	11.78	24.06	4.46393	0.727303	0.494542	0.796485	0.913141	1.2173	0.0017	1.8135	0.0025	2.43	-	-	-	-	-	-	-	-	-	-	-
AP-MA-18_05	Fira_quarry	MA	2.1828	32.53	15.46	24.27	6.3909	0.803111	0.341548	0.859445	0.934452	1.2583	0.0021	1.7347	0.0029	2.43	32.04	18.86	5.96725	0.860649	0.365796	0.6977	0.111722	0.6647	0.0268274	0.94225	0.00760181
AP-MA-18_06	Fira_quarry	MA	1.887	29.4	16.25	20.23	5.06052	0.804487	0.372887	0.846549	0.950313	0.9894	0.0028	1.9158	0.0055	2.43	-	-	-	-	-	-	-	-	-	-	-
AP-MA-18_07	Fira_quarry	MA	1.8032	29.56	13.19	20.28	4.14015	0.721918	0.43554	0.820765	0.879567	1.1513	0.0045	1.5662	0.0061	2.43	-	-	-	-	-	-	-	-	-	-	-
AP-MA-18_08	Fira_quarry	MA	1.5695	25.66	18.02	19.47	4.71385	0.822226	0.332955	0.862982	0.952774	0.838	0.0041	1.8729	0.0092	2.43	25.58	18.84	4.75402	0.874232	0.330142	0.832148	0.0780938	0.712778	0.0299844	0.947	0.0106284
AP-MA-18_09	Fira_quarry	MA	1.3769	30.39	11.41	19.15	3.47683	0.787508	0.396021	0.837028	0.940838	0.7388	0.0019	1.8683	0.0048	2.43	-	-	-	-	-	-	-	-	-	-	-
AP-MA-18_10	Fira_quarry	MA	1.0106	22.83	15.15	19.92	3.6075	0.844408	0.280138	0.884717	0.954438	0.5613	0.0019	1.8005	0.006	2.43	-	-	-	-	-	-	-	-	-	-	-
AP-MA-18_11	Fira_quarry	MA	0.8545	22.096	13.64	17.09	2.69692	0.806372	0.316842	0.869612	0.927278	0.5222	0.0014	1.6365	0.0044	2.43	-	-	-	-	-	-	-	-	-	-	-
AP-MA-18_12	Fira_quarry	MA	0.5204	18.04	11.7	13.43	1.48422	0.811887	0.350623	0.855711	0.948787	0.2792	0.0007	1.864	0.0048	2.43	-	-	-	-	-	-	-	-	-	-	-
AP-MB-01_01	Akrotiri	MB	1.0947	25.46	10.54	17.73	2.49119	0.745784	0.439429	0.819165	0.91042	0.6333	0.0058	1.7286	0.0158	2.43	-	-	-	-	-	-	-	-	-	-	-
AP-MB-01_02	Akrotiri	MB	0.5379	15.82	9.08	17.4	1.3087	0.758157	0.411018	0.830857	0.9125	0.3165	0.0031	1.6966	0.0164	2.43	-	-	-	-	-	-	-	-	-	-	-
AP-MB-01_03	Akrotiri	MB	1.9974	20.32	14.33	18.69	2.84956	0.571337	0.70095	0.711543	0.802955	1.2215	0.0027	1.6353	0.0037	2.43	-	-	-	-	-	-	-	-	-	-	-
AP-MB-01_04	Akrotiri	MB	0.8054	17.64	12.3	15.93	1.80975	0.728028	0.445034	0.816858	0.891254	0.4922	0.0037	1.6362	0.0125	2.43	-	-	-	-	-	-	-	-	-	-	-
AP-MB-01_05	Akrotiri	MB	1.0684	20.06	14.22	18.37	2.74371	0.770019	0.3894	0.839753	0.916959	0.631	0.0082	1.6931	0.0222	2.43	-	-	-	-	-	-	-	-	-	-	-
AP-MB-01_06	Akrotiri	MB	0.899	22.34	12.77	15.05	2.24807	0.748806	0.399899	0.835432	0.89631	0.5647	0.1237	1.585	0.3702	2.43	-	-	-	-	-	-	-	-	-	-	-
AP-MB-01_07	Akrotiri	MB	0.7986	18.8	11.73	15.41	1.77933	0.66819	0.44882	0.8153	0.819563	0.5904	0.0016	1.3527	0.0038	2.43	-	-	-	-	-	-	-	-	-	-	-
AP-MB-01_08	Akrotiri	MB	0.4337	13.71	10.59	12.67	0.963183	0.653648	0.450278	0.8147	0.802317	0.3336	0.0027	1.3001	0.0105	2.43	-	-	-	-	-	-	-	-	-	-	-
AP-MB-01_09	Akrotiri	MB	0.448	17.48	9.66	12.27	1.08483	0.770102	0.412968	0.830054	0.927773	0.2494	0.0017	1.796	0.0126	2.43	-	-	-	-	-	-	-	-	-	-	-
AP-MB-01_10	Akrotiri	MB	0.5412	18.52	9.12	12.12	1.07186	0.69119	0.504918	0.792215	0.872478	0.331	0.0022	1.9635	0.0111	2.43	-	-	-	-	-	-	-	-	-	-	-
AP-MB-01_11	Akrotiri	MB	1.5385	20.49	13.85	17.69	2.62856	0.622455	0.585301	0.759135	0.819953	0.9924	0.00472	1.5502	0.007	2.43	-	-	-	-	-	-	-	-	-	-	-
AP-MB-01_12	Akrotiri	MB	4.0341	33.55	24.01	26.31	11.097	0.769189	0.363532	0.850398	0.904504	2.5613	0.0044	1.575	0.0027	2.43	-	-	-	-	-	-	-	-	-	-	-
AP-MB-01_13	Akrotiri	MB	1.1398	26.51	10.52	19.59	2.86061	0.738517	0.398447	0.83603	0.883362	0.748	0.0038	1.5239	0.0078	2.43	-	-	-	-	-	-	-	-	-	-	-
AP-MB-01_14	Akrotiri	MB	3.3476	38.87	14.04	23.62	6.74932	0.713186	0.495991	0.795889	0.896088	1.9358	0.0035	1.7293	0.0032	2.43	-	-	-	-	-	-	-	-	-	-	-
AP-MB-01_15	Akrotiri	MB	2.8819	32.3	18.11	23.47	7.18841	0.751614	0.400909	0.835017	0.900118	1.7855	0.0055	1.6141	0.005	2.43	-	-	-	-	-	-	-	-	-	-	-
AP-MB-01_16	Akrotiri	MB	1.5245	21.96	14.73	14.8	2.50666	0.591249	0.60818	0.74972	0.788626	1.0246	0.0045	1.4879	0.0065	2.43	23.4	15.19	2.82703	0.775776	0.539259	-	-	-	-	-	-
AP-MB-01_17	Akrotiri	MB	1.9185	27.61	15.65	19.44	4.39821	0.715407	0.436201	0.820494	0.871922	1.2517	0.0047	1.5328	0.0058	2.43	27.67	18.36	4.88375	0.83666	0.392834	0.7295	0.0615057	0.77965	0.0285802	0.97435	0.00438492
AP-MB-01_18	Akrotiri	MB	1.2969	25.7	13.41	19.47	3.51339	0.733904	0.369131	0.848094	0.865356	0.9349	0.0019	1.3873	0.0028	2.43	-	-	-	-	-	-	-	-	-	-	-
AP-MB-01_19	Akrotiri	MB	1.2295	20.09	12.76	16.88	2.2657	0.659487	0.542659	0.776684	0.849106	0.7715	0.0018	1.5936	0.0036	2.43	-	-	-	-	-	-	-	-	-	-	-
AP-MB-02_01	Akrotiri	MB	1.641	25.89	18.34	19.8	4.92261	0.809593	0.33336	0.862815	0.938316	0.9373	0.0079	1.7508	0.0147	2.43	-	-	-	-	-	-	-	-	-	-	-
AP-MB-02_02	Akrotiri	MB	1.5398	21.59	17.47	20.31	4.01101	0.783646	0.383893	0.842019	0.930674	0.8678	0.009	1.7745	0.0182	2.43	-	-	-	-	-	-	-	-	-	-	-
AP-MB-02_03	Akrotiri	MB	0.6077	21.47	10.47	13.61	1.6019	0.805356	0.379362	0.843884	0.954345	0.3118	0.0028	1.9493	0.0177	2.43	-	-	-	-	-	-	-	-	-	-	-
AP-MB-02_04	Akrotiri	MB	0.6506	16.6	11.45	13.26	1.31964	0.728259	0.493013	0.797114	0.91362	0.3586	0.0018	1.8143	0.0093	2.43	-	-	-	-	-	-	-	-	-	-	-
AP-MB-02_05	Akrotiri	MB	1.1041	21.4	12.35	18.245	2.52478	0.752335	0.437306	0.820039	0.917438	0.6253	0.0022	1.7657	0.0062	2.43	-	-	-	-	-	-	-	-	-	-	-
AP-MB-02_06	Akrotiri	MB	0.3482	16.47	9.04	12.54	0.977593	0.833264	0.356181	0.853424	0.976378	0.163	0.0012	2.1365	0.016	2.43	16.43	10.73	0.990457	0.853823	0.351555	-	-	-	-	-	-
AP-MB-02_07	Akrotiri	MB	0.31158	13.31	8.88	12.67	0.784091	0.741484	0.397378	0.83647	0.886444	0.2027	0.0014	1.5035	0.0101	2.43	-	-	-	-	-	-	-	-	-	-	-
AP-MB-02_08	Akrotiri	MB	0.9628	22.7	11.29	14.18	1.90281	0.722673	0.505989	0.791774	0.912726	0.5277	0.0017	1.8246	0.0057	2.43	-	-	-	-	-	-	-	-	-	-	-
AP-MB-02_09	Akrotiri	MB	-	11.91	7.32	10.95	-	-	-	-	-	-	-	-	-	2.43	-	-	-	-	-	-	-	-	-	-	-
AP-MB-02_10	Akrotiri	MB	-	13.77	9.93	212.09	-	-	-	-	-	-	-	-	-	2.43	-	-	-	-	-	-	-	-	-	-	-
AP-MB-02_11	Akrotiri	MB	1.9004	22.82	15.41	16.12	2.96812	0.651025	0.64027	0.736514	0.883927	1.0358	0.0013	1.8348	0.0024	2.43	-	-	-	-	-	-	-	-	-	-	-
AP-MB-02_12	Akrotiri	MB	1.1138	21.53	13.39	14.41	2.17514	0.738638	0.512059	0.789276	0.935842	0.5685	0.0009	1.9593	0.0029	2.43	-	-	-	-	-	-	-	-	-	-	-
AP-MB-02_13	Akrotiri	MB	3.9677	33.89	20.43	26.01	9.42929	0.732101	0.420785	0.826838	0.885423	2.5261	0.0026	1.5707	0.0016	2.43	-	-	-	-	-	-	-	-	-	-	-
AP-MB-02_14	Akrotiri	MB	5.3501	30.77	23.12	24.09	8.97327	0.703609	0.596226	0.754639	0.932377	2.6596	0.0039	2.0116	0.003	2.43	-	-	-	-	-	-	-	-	-	-	-
AP-MB-02_15	Akrotiri	MB	1.0646	25.42	13.14	17.41	3.04487	0.802586	0.349638	0.856116	0.937473	0.6011	0.0012	1.7711	0.0035	2.43	-	-	-	-	-	-	-	-	-	-	-
AP-MB-02_16	Akrotiri	MB	1.1505	23.98	16.48	16.7	3.45558	0.831056	0.332939	0.862988	0.962998	0.5838	0.0007	1.9708	0.0024	2.43	-	-	-	-	-	-	-	-	-	-	-
AP-MB-02_17	Akrotiri	MB	1.025	23.82	10.83	15.24	2.05851	0.744864	0.497932	0.79509	0.936831	0.5252	0.0025	1.9515	0.0094	2.43	24.03	13.44	2.27275	0.812476	0.450996	0.6925	0.0724586	0.75145	0.0184078	0.9643	0.00562228
AP-MB-02_18	Akrotiri	MB	0.6716	17.47	12.16	15.96	1.77524	0.775974	0.378314	0.844315	0.919058	0.3977	0.0015	1.6886	0.0063	2.43	-	-	-	-	-	-	-	-	-	-	-
AP-MB-03_01	Akrotiri	MB	8.5748	40.02	29.6	37.22	23.0857	0.759297	0.371433	0.847147	0.896299	5.5568	0.0056	1.5431	0.0016	2.43	-	-	-	-	-	-	-	-	-	-	-
AP-MB-03_02	Akrotiri	MB	5.4541	40.3	19.69	28.02	11.6417	0.75818	0.468496	0.807203	0.939268	2.8152	0.0052	1.9373	0.0036	2.43	-	-	-	-	-	-	-	-	-	-	-
AP-MB-03_03	Akrotiri	MB	1.6106	27.47	13.88	22.34	4.45995	0.794998	0.361125	0.851389	0.933766	0.9143	0.0011	1.7616	0.0021	2.43	-	-	-	-	-	-	-	-	-	-	-
AP-MB-03_04	Akrotiri	MB	1.396	21.67	17.64	18.6	3.72279	0.756446	0.374987	0.845684	0.894478	0.9067	0.0055	1.5396	0.0094	2.43	21.73	16.63	3.14661	0.815529	0.443652	0.86315	0.0542488	0.77935	0.0157521	0.9617	0.00451774
AP-MB-03_05	Akrotiri	MB	1.2366	30.53	13.44	24.64	5.29377	0.856662	0.233595	0.90387	0.947771	0.7588	0.012	1.6297	0.0253	2.43	-	-	-	-	-	-	-	-	-	-	-
AP-MB-03_06	Akrotiri	MB	1.6733	22.94	15.75	19.8	3.74574	0.752092	0.446721	0.816164	0.921496	0.9286	0.0025	1.8019	0.0049	2.43	24.05	18.03	4.0936	0.830037	0.40876	0.77635	0.0579951	0.78615	0.021905	0.96985	0.00896256
AP-MB-03_07	Akrotiri	MB	1.6366	21.27	14.11	20.16	3.16799	0.723642	0.516605	0.787405	0.919021	0.8755	0.0015	1.8693	0.0032	2.43	-	-	-	-	-	-	-	-	-	-	-
AP-MB-03_08	Akrotiri	MB	1.3105	20.36	14.73	14.95	2.34758	0.692577	0.558235	0.770274	0.899131	0.7217	0.0016	1.8158	0.0041	2.43	-	-	-	-	-	-	-	-	-	-	-
AP-MB-03_09	Akrotiri	MB	0.529	15.1	10.93	13.59	1.1744	0.805092	0.450444	0.814632	0.988288	0.2289	0.0033	2.3109	0.0329	2.43	-	-	-	-	-	-	-	-	-	-	-
AP-MB-03_10	Akrotiri	MB	0.4404	14.79	10	12.78	0.989687	0.791146	0.444989	0.816877	0.968501	0.2067	0.0013	2.1309	0.0129	2.43	-	-	-	-	-	-	-	-	-	-	-
AP-MB-04_01	Megalochori_quarry	MB	1.4915	26.91	16.03	17.66	3.98875	0.767722	0.373927	0.846121	0.907343	0.9265	0.0028	1.6098	0.0049	2.43	-	-	-	-	-	-	-	-	-	-	-
AP-MB-04_02	Megalochori_quarry	MB	1.7468	24.47	17.54	20.96	4.71035	0.789103	0.370843	0.84739	0.931216	0.9934	0.0016	1.7584	0.0028	2.43	-	-	-	-	-	-	-	-	-	-	-
AP-MB-04_03	Megalochori_quarry	MB	0.832	21.7	14.48	16.56	2.7245	0.81248	0.305377	0.874331	0.929259	0.5109	0.0031	1.6285	0.0099	2.43	-	-	-	-	-	-	-	-	-	-	-
AP-MB-04_04	Megalochori_quarry	MB	1.1575	25.75	17.15	12.88	2.97821	0.754752	0.388656	0.840059	0.898451	0.7304	0.0028	1.5847	0.006	2.43	25.66	15.865	3.38154	0.857672	0.3423	0.73705	0.0859055	0.7802	0.0263592	0.965875	0.00776591
AP-MB-04_05	Megalochori_quarry	MB	0.82	19.98	12.12	13.83	1.75355	0.733855	0.467622	0.807563	0.908727	0.4667	0.0014	1.7568	0.0051	2.43	-	-	-	-	-	-	-	-	-	-	-
AP-MB-04_06	Megalochori_quarry	MB	0.3718	15.38	9.26	12.63	0.941823	0.814084	0.394766	0.837545	0.971989	0.1751	0.0036	2.1231	0.0429	2.43	-	-	-	-	-	-	-	-	-	-	-
AP-MB-04_07	Megalochori_quarry	MB	1.2739	20.06	12.31	18.47	2.38811	0.736654	0.533434	0.78048	0.943847	0.6289	0.0034	2.0241	0.0109	2.43	-	-	-	-	-	-	-	-	-	-	-
AP-MB-04_08	Megalochori_quarry	MB	0.6987	20.52	8.97	16.09	1.55069	0.756237	0.450574	0.814579	0.928379	0.378	0.0026	1.8483	0.0128	2.43	-	-	-	-	-	-	-	-	-	-	-
AP-MB-04_09	Megalochori_quarry	MB	0.6664	24.48	10.16	14.11	1.83751	0.797226	0.362664	0.850756	0.93708	0.3726	0.0067	1.7883	0.0315	2.43	-	-	-	-	-	-	-	-	-	-	-
AP-MB-04_10	Megalochori_quarry	MB	0.3461	15.68	11.13	10.73	0.980482	0.838039	0.35299	0.854737	0.980464	0.1588	0.0021	2.1794	0.0292	2.43	-	-	-	-	-	-	-	-	-	-	-
AP-MB-04_11	Megalochori_quarry	MB	0.3292	15.07	7.01	14.22	0.786556	0.792132	0.418534	0.827764	0.956954	0.1635	0.0041	2.0138	0.0492	2.43	-	-	-	-	-	-	-	-	-	-	-
AP-MB-04_12	Megalochori_quarry	MB	0.1895	12.03	7.9	11.11	0.552848	0.841548	0.342771	0.858942	0.979749	0.0876	0.0024	2.1622	0.0566	2.43	-	-	-	-	-	-	-	-	-	-	-
AP-MB-04_13	Megalochori_quarry	MB	0.3759	18.68	8.52	11.65	0.970825	0.787294	0.387196	0.84066	0.936519	0.2065	0.0045	1.8203	0.0383	2.43	18.42	9.65	0.898138	0.825974	0.418533	0.58905	0.11353	0.6997	0.0484305	0.949	0.0106677
AP-MB-04_14	Megalochori_quarry	MB	0.3437	18.66	8.34	11.78	0.95989	0.814354	0.358062	0.852649	0.955086	0.1782	0.001	1.9289	0.0118	2.43	-	-	-	-	-	-	-	-	-	-	-
AP-MB-05_01	Megalochori_quarry	MB	1.4239	24.21	19.83	11.88	2.98629	0.722432	0.476812	0.803781	0.898792	0.8289	0.0027	1.7178	0.0056	2.43	-	-	-	-	-	-	-	-	-	-	-
AP-MB-05_02	Megalochori_quarry	MB	1.1344	24.43	11.95	19.9	3.04189	0.82432	0.372926	0.846532	0.97376	0.5344	0.002	1.7881	0.0057	2.43	-	-	-	-	-	-	-	-	-	-	-
AP-MB-05_03	Megalochori_quarry	MB	2.0542	29.63	15.39	24.49	5.84733	0.772152	0.351306	0.85543	0.902649	1.3323	0.004	1.5419	0.0047	2.43	-	-	-	-	-	-	-	-	-	-	-
AP-MB-05_04	Megalochori_quarry	MB	1.6118	26.2	19.03	20.16	5.26295	0.793158	0.306254	0.87397	0.907535	1.0886	0.0052	1.4807	0.0071	2.43	-	-	-	-	-	-	-	-	-	-	-
AP-MB-05_05	Megalochori_quarry	MB	1.1095	21.58	12.48	17.22	2.42827	0.740104	0.456909	0.811972	0.911489	0.6311	0.0025	1.7582	0.007	2.43	-	-	-	-	-	-	-	-	-	-	-
AP-MB-05_06	Megalochori_quarry	MB	1.3388	21.55	13.95	20.57	3.23783	0.747794	0.413486	0.829841	0.90113	0.8166	0.0026	1.6394	0.0052	2.43	-	-	-	-	-	-	-	-	-	-	-
AP-MB-05_07	Megalochori_quarry	MB	0.5806	17.68	13.74	12.41	1.57848	0.774277	0.367822	0.848633	0.912381	0.3563	0.0012	1.6296	0.0055	2.43	-	-	-	-	-	-	-	-	-	-	-
AP-MB-05_08	Megalochori_quarry	MB	0.5184	19.3	11.25	13.22	1.50293	0.775572	0.344925	0.858055	0.903872	0.3373	0.0021	1.5369	0.0096	2.43	-	-	-	-	-	-	-	-	-	-	-
AP-MB-05_09	Megalochori_quarry	MB	0.4955	14.98	11.43	11.87	1.06416	0.731056	0.465625	0.808385	0.904341	0.2862	0.0011	1.7315	0.0069	2.43	-	-	-	-	-	-	-	-	-	-	-
AP-MB-05_10	Megalochori_quarry	MB	0.2867	13.16	9.65	12.4	0.824524	0.793093	0.347716	0.856907	0.925529	0.1706	0.0029	1.6801	0.0285	2.43	-	-	-	-	-	-	-	-	-	-	-
AP-MB-05_11	Megalochori_quarry	MB	0.785	20.26	9.4	14.13	1.40899	0.650459	0.557136	0.770726	0.843956	0.4925	0.0018	1.5939	0.0058	2.43	-	-	-	-	-	-	-	-	-	-	-
AP-MB-05_12	Megalochori_quarry	MB	0.3686	15.54	9.23	13.59	1.02064	0.82217	0.361147	0.85138	0.965691	0.1815	0.0014	2.0309	0.0152	2.43	-	-	-	-	-	-	-	-	-	-	-
AP-MB-05_13	Megalochori_quarry	MB	2.6827	29.03	17.36	25.31	6.67863	0.760235	0.401684	0.834698	0.910791	1.6013	0.003	1.6753	0.0031	2.43	29.32	21.02	6.7831	0.835552	0.395498	0.7678	0.0952831	0.7738	0.0234725	0.96725	0.00827572
AP-MB-05_14	Megalochori_quarry	MB	1.736	24.98	15.99	17.2	3.59723	0.710583	0.482594	0.801402	0.886675	1.0411	0.0032	1.6675	0.0051	2.43	-	-	-	-	-	-	-	-	-	-	-
AP-MB-05_15	Megalochori_quarry	MB	0.575	20.24	10.85	12.07	1.38786	0.751344	0.414306	0.829504	0.905776	0.3451	0.0014	1.6664	0.0066	2.43	-	-	-	-	-	-	-	-	-	-	-
AP-MB-05_16	Megalochori_quarry	MB	0.6326	18.52	10.91	14.65	1.54989	0.764306	0.408157	0.832034	0.9186	0.3653	0.0017	1.7318	0.0082	2.43	-	-	-	-	-	-	-	-	-	-	-
AP-MB-05_17	Megalochori_quarry	MB	1.1524	21.26	11.04	17.49	2.14942	0.694661	0.536145	0.779364	0.891318	0.6563	0.0018	1.7558	0.0047	2.43	-	-	-	-	-	-	-	-	-	-	-
AP-MB-05_18	Megalochori_quarry	MB	0.7813	20.39	12.26	15	1.96335	0.738916	0.397942	0.836238	0.883619	0.5126	0.0021	1.5242	0.0064	2.43	-	-	-	-	-	-	-	-	-	-	-
AP-MB-05_19	Megalochori_quarry	MB	0.5413	20.78	8.76	12.36	1.17806	0.740675	0.459485	0.810912	0.913386	0.3055	0.0031	1.7718	0.0177	2.43	-	-	-	-	-	-	-	-	-	-	-
AP-MB-05_20	Megalochori_quarry	MB	0.7923	17.97	12.71	16.19	1.93615	0.763913	0.409214	0.831599	0.918607	0.4571	0.0076	1.7334	0.0284	2.43	-	-	-	-	-	-	-	-	-	-	-
AP-MB-05_21	Megalochori_quarry	MB	0.3178	16.77	8.71	13.53	1.03478	0.83668	0.307119	0.873614	0.957723	0.169	0.0007	1.881	0.0073	2.43	-	-	-	-	-	-	-	-	-	-	-
AP-MB-05_22	Megalochori_quarry	MB	0.6131	18.53	11	13.09	1.39703	0.771802	0.438859	0.8194	0.941912	0.3188	0.0012	1.9232	0.0075	2.43	-	-	-	-	-	-	-	-	-	-	-
AP-MB-05_23	Megalochori_quarry	MB	0.5071	16.85	11.64	11.52	1.18305	0.753096	0.428637	0.823606	0.914389	0.2921	0.0027	1.7361	0.0159	2.43	16.8	11.39	1.14118	0.815234	0.444363	0.744	0.0858161	0.75215	0.026108	0.95085	0.0148266
AP-MB-05_24	Megalochori_quarry	MB	0.268	17.27	8	9.1	0.658298	0.729454	0.407111	0.832465	0.876258	0.1781	0.0023	1.5045	0.0196	2.43	-	-	-	-	-	-	-	-	-	-	-
AP-MB-06_01	Megalochori_quarry	MB	1.9418	29.88	14.22	22.01	4.89665	0.685172	0.396557	0.836808	0.818793	1.5416	0.0005	1.2596	0.0004	2.43	-	-	-	-	-	-	-	-	-	-	-
AP-MB-06_02	Megalochori_quarry	MB	2.3775	30.81	20.86	20.92	7.0399	0.801474	0.337718	0.861021	0.930841	1.3976	0.967	1.7011	0.1128	2.43	-	-	-	-	-	-	-	-	-	-	-
AP-MB-06_03	Megalochori_quarry	MB	1.6406	28.26	14.03	27.98	5.80866	0.816274	0.28244	0.883769	0.923628	1.0672	0.0018	1.5373	0.0026	2.43	-	-	-	-	-	-	-	-	-	-	-
AP-MB-06_04	Megalochori_quarry	MB	2.5423	25.84	15.9	21.87	4.70476	0.688188	0.540368	0.777626	0.884985	1.467	0.0031	1.733	0.0037	2.43	26.2	18.24	4.56404	0.768387	0.557028	0.779	0.0746646	0.75655	0.0187042	0.9612	0.00856505
AP-MB-06_05	Megalochori_quarry	MB	1.5308	23.24	14.93	20.4	3.70616	0.757215	0.413042	0.830024	0.912281	0.8998	0.0008	1.7012	0.0014	2.43	-	-	-	-	-	-	-	-	-	-	-
AP-MB-06_06	Megalochori_quarry	MB	1.0167	22.82	12.74	16.7	2.54214	0.788879	0.399938	0.835416	0.944294	0.5367	0.0014	1.8944	0.005	2.43	-	-	-	-	-	-	-	-	-	-	-
AP-MB-06_07	Megalochori_quarry	MB	1.078	21.37	15.12	18.51	3.13156	0.781291	0.344237	0.858339	0.910237	0.6849	0.0013	1.574	0.0029	2.43	21.44	16.38	3.01197	0.859645	0.337553	0.8031	0.0713414	0.7528	0.0397915	0.95665	0.0107902
AP-MB-06_08	Megalochori_quarry	MB	0.833	21.7	10.33	18.09	2.12323	0.750993	0.392327	0.838549	0.895586	0.5287	0.0022	1.5756	0.0065	2.43	-	-	-	-	-	-	-	-	-	-	-
AP-MB-06_09	Megalochori_quarry	MB	0.7774	23.95	12.89	14.74	2.38262	0.84878	0.32628	0.865729	0.980423	0.3603	0.0017	2.1574	0.01	2.43	-	-	-	-	-	-	-	-	-	-	-
AP-MB-06_10	Megalochori_quarry	MB	0.5209	19.91	9.68	14.82	1.49552	0.796526	0.348306	0.856664	0.9298	0.3043	0.0016	1.7116	0.009	2.43	-	-	-	-	-	-	-	-	-	-	-
AP-MB-06_11	Megalochori_quarry	MB	0.7766	24.17	9.3	15.59	1.83487	0.750227	0.423246	0.825825	0.908458	0.4583	0.0006	1.6947	0.0023	2.43	-	-	-	-	-	-	-	-	-	-	-
AP-MB-06_12	Megalochori_quarry	MB	1.1982	22.11	12.36	17.06	2.4411	0.716398	0.490845	0.798006	0.897735	0.6923	0.0019	1.7308	0.0047	2.43	-	-	-	-	-	-	-	-	-	-	-
AP-MB-06_13	Megalochori_quarry	MB	0.7044	23.03	16.31	17.12	3.36706	0.879242	0.209204	0.913908	0.962068	0.4066	0.0016	1.7322	0.007	2.43	-	-	-	-	-	-	-	-	-	-	-
AP-MB-06_14	Megalochori_quarry	MB	0.8449	17.96	12.83	17.12	2.06555	0.776331	0.409044	0.831669	0.933461	0.462	0.0041	1.8289	0.0165	2.43	-	-	-	-	-	-	-	-	-	-	-
AP-MB-06_15	Megalochori_quarry	MB	0.4667	17.33	10.15	13.59	1.25165	0.824711	0.372868	0.846556	0.974195	0.2194	0.0025	2.1276	0.0245	2.43	-	-	-	-	-	-	-	-	-	-	-
AP-MB-06_16	Megalochori_quarry	MB	0.5702	18.04	11.67	14.44	1.59174	0.781246	0.358223	0.852583	0.916329	0.3482	0.0008	1.6378	0.004	2.43	-	-	-	-	-	-	-	-	-	-	-
AP-MB-06_17	Megalochori_quarry	MB	0.6438	17.26	12.39	15.7	1.75797	0.791122	0.366219	0.849293	0.931507	0.3672	0.0019	1.7531	0.009	2.43	-	-	-	-	-	-	-	-	-	-	-
AP-MB-06_18	Megalochori_quarry	MB	0.4601	16.23	11.37	12.78	1.23483	0.783048	0.372601	0.846666	0.92486	0.2679	0.0011	1.7174	0.0071	2.43	-	-	-	-	-	-	-	-	-	-	-
AP-MB-06_19	Megalochori_quarry	MB	-	17.61	7.34	11.11	-	-	-	-	-	-	-	-	-	2.43	-	-	-	-	-	-	-	-	-	-	-
AP-MB-07_01	Megalochori_coast	MB	2.3887	28.12	17.48	19.3	4.96721	0.694275	0.480894	0.802101	0.86557	1.5186	0.0013	1.573	0.0013	2.43	-	-	-	-	-	-	-	-	-	-	-
AP-MB-07_02	Megalochori_coast	MB	1.3698	26.25	14.01	16.22	3.12332	0.706114	0.438571	0.819518	0.861621	0.9179	0.0017	1.4924	0.0027	2.43	-	-	-	-	-	-	-	-	-	-	-
AP-MB-07_03	Megalochori_coast	MB	1.155	23.38	15.19	16.06	2.98639	0.744575	0.386755	0.840842	0.885511	0.7628	0.0017	1.5141	0.0033	2.43	-	-	-	-	-	-	-	-	-	-	-
AP-MB-07_04	Megalochori_coast	MB	1.1577	24.75	12.08	18.61	2.91331	0.741394	0.397383	0.836468	0.886339	0.7534	0.001	1.5366	0.002	2.43	-	-	-	-	-	-	-	-	-	-	-
AP-MB-07_05	Megalochori_coast	MB	0.912	19.62	13.05	18.05	2.41983	0.745726	0.376886	0.844903	0.882617	0.6153	0.0014	1.4823	0.0033	2.43	19.78	15.03	2.33961	0.837917	0.389809	0.85455	0.0793949	0.77405	0.0117195	0.9604	0.00685128
AP-MB-07_06	Megalochori_coast	MB	0.7555	20.32	10.29	13.78	1.50864	0.7051	0.500781	0.793917	0.888127	0.4449	0.0013	1.6982	0.0051	2.43	-	-	-	-	-	-	-	-	-	-	-
AP-MB-07_07	Megalochori_coast	MB	1.251	21.96	13.41	17.95	2.76773	0.722517	0.451994	0.813994	0.887619	0.768	0.0059	1.629	0.0126	2.43	-	-	-	-	-	-	-	-	-	-	-
AP-MB-07_08	Megalochori_coast	MB	1.0517	24.61	10.54	17.85	2.42432	0.726314	0.433813	0.821476	0.884158	0.6635	0.0014	1.5851	0.0034	2.43	-	-	-	-	-	-	-	-	-	-	-
AP-MB-07_09	Megalochori_coast	MB	0.7474	18.76	13.91	13.87	1.89511	0.747086	0.394383	0.837703	0.891828	0.4793	0.0007	1.5595	0.0023	2.43	-	-	-	-	-	-	-	-	-	-	-
AP-MB-07_10	Megalochori_coast	MB	0.3887	16.03	11.9	15.29	1.52717	0.868711	0.254524	0.895258	0.970347	0.2005	0.002	1.6903	0.0171	2.43	-	-	-	-	-	-	-	-	-	-	-
AP-MB-07_11	Megalochori_coast	MB	0.7825	19.5	11.29	16.84	1.9412	0.757624	0.403102	0.834114	0.908297	0.4705	0.0019	1.663	0.0066	2.43	-	-	-	-	-	-	-	-	-	-	-
AP-MB-07_12	Megalochori_coast	MB	0.8173	20.11	10.29	17.82	1.93078	0.763205	0.423299	0.825803	0.924198	0.4572	0.0019	1.7875	0.0074	2.43	-	-	-	-	-	-	-	-	-	-	-
AP-MB-07_13	Megalochori_coast	MB	0.8782	19.21	14.27	13.56	1.9463	0.748497	0.451215	0.814315	0.919174	0.4895	0.0015	1.7939	0.0055	2.43	-	-	-	-	-	-	-	-	-	-	-
AP-MB-07_14	Megalochori_coast	MB	0.4015	16.4	8.67	13.84	1.03038	0.74524	0.389662	0.839645	0.887565	0.2625	0.0015	1.5293	0.0088	2.43	16	11.53	1.11372	0.850103	0.360503	0.73075	0.107765	0.8045	0.0247134	0.97465	0.00492214
AP-MB-07_15	Megalochori_coast	MB	0.7805	17.86	11.62	17.19	1.86794	0.77965	0.417841	0.828049	0.94155	0.4116	0.0024	1.8964	0.0111	2.43	-	-	-	-	-	-	-	-	-	-	-
AP-MB-07_16	Megalochori_coast	MB	0.7748	20.9	11.14	13.33	1.62503	0.702712	0.476792	0.803789	0.87425	0.4831	0.0009	1.6039	0.0031	2.43	-	-	-	-	-	-	-	-	-	-	-
AP-MB-07_17	Megalochori_coast	MB	0.7507	21.55	11.25	13.46	1.70861	0.719129	0.439362	0.819192	0.877851	0.4799	0.0015	1.5644	0.0047	2.43	-	-	-	-	-	-	-	-	-	-	-
AP-MB-07_18	Megalochori_coast	MB	0.6337	18.2	11.27	17.23	1.85046	0.785837	0.342456	0.859072	0.914751	0.3963	0.0008	1.599	0.0032	2.43	-	-	-	-	-	-	-	-	-	-	-
AP-MB-07_19	Megalochori_coast	MB	0.4854	18.05	9.87	14.14	1.31899	0.762015	0.368008	0.848556	0.898014	0.3139	0.0013	1.5465	0.0063	2.43	-	-	-	-	-	-	-	-	-	-	-
AP-MB-07_20	Megalochori_coast	MB	0.493	16.26	12.41	14.76	1.55947	0.806922	0.316133	0.869904	0.927598	0.3011	0.0017	1.6371	0.0091	2.43	-	-	-	-	-	-	-	-	-	-	-
AP-MB-07_21	Megalochori_coast	MB	0.5549	17.52	9.9	12.93	1.17427	0.728682	0.472551	0.805535	0.904594	0.3186	0.0016	1.7387	0.0088	2.43	-	-	-	-	-	-	-	-	-	-	-
AP-MB-07_22	Megalochori_coast	MB	0.456	19.21	10.24	12.98	1.33691	0.758921	0.341086	0.859635	0.88284	0.3223	0.0009	1.4148	0.004	2.43	-	-	-	-	-	-	-	-	-	-	-
AP-MB-07_23	Megalochori_coast	MB	0.3602	20.77	6.4	9.89	0.688353	0.731097	0.523278	0.784659	0.931739	0.1851	0.0007	1.9455	0.007	2.43	-	-	-	-	-	-	-	-	-	-	-
AP-MB-07_24	Megalochori_coast	MB	0.256	13.47	9.37	10.6	0.700506	0.678518	0.36545	0.849609	0.798624	0.2252	0.0004	1.1365	0.0021	2.43	-	-	-	-	-	-	-	-	-	-	-
AP-MB-08_01	Megalochori_coast	MB	6.6522	34.91	24.02	27.7	12.1619	0.656501	0.546971	0.774909	0.847197	4.1776	0.0036	1.5923	0.0014	2.43	-	-	-	-	-	-	-	-	-	-	-
AP-MB-08_02	Megalochori_coast	MB	3.0916	28.12	19.95	20.47	6.01277	0.627975	0.514172	0.788406	0.796512	2.2369	0.003	1.3821	0.0019	2.43	-	-	-	-	-	-	-	-	-	-	-
AP-MB-08_03	Megalochori_coast	MB	2.1521	26.45	16.21	23.9	5.36544	0.724459	0.401104	0.834937	0.867681	1.4784	0.0033	1.4557	0.0032	2.43	-	-	-	-	-	-	-	-	-	-	-
AP-MB-08_04	Megalochori_coast	MB	2.3298	27.21	15.26	20.58	4.47432	0.743738	0.520705	0.785718	0.94657	1.1466	0.0027	2.0319	0.0047	2.43	-	-	-	-	-	-	-	-	-	-	-
AP-MB-08_05	Megalochori_coast	MB	1.1436	22.29	16.63	21.93	4.25637	0.802672	0.26868	0.889432	0.902455	0.8399	0.0013	1.3615	0.0022	2.43	-	-	-	-	-	-	-	-	-	-	-
AP-MB-08_06	Megalochori_coast	MB	1.6893	24.89	45.61	19.05	11.3234	0.909082	0.149186	0.938607	0.968545	1.0295	0.00341	1.6409	0.0049	2.43	-	-	-	-	-	-	-	-	-	-	-
AP-MB-08_07	Megalochori_coast	MB	0.8278	20.67	13.25	20.28	2.90819	0.817894	0.284644	0.882862	0.926411	0.5296	0.0008	1.5629	0.0022	2.43	-	-	-	-	-	-	-	-	-	-	-
AP-MB-08_08	Megalochori_coast	MB	1.2229	22.14	15.07	21.42	3.74204	0.805507	0.3268	0.865514	0.930669	0.7278	0.0025	1.6802	0.0059	2.43	22.53	15.64	2.88558	0.823785	0.423797	0.798609	0.0573636	0.724957	0.0227185	0.943739	0.0110265
AP-MB-08_09	Megalochori_coast	MB	0.7787	19.85	10.47	19.31	2.1013	0.798125	0.37058	0.847498	0.941743	0.4242	0.002	1.8361	0.0087	2.43	19.56	13.71	1.92505	0.831805	0.404509	0.7343	0.122828	0.72745	0.0451015	0.9519	0.0125136
AP-MB-08_10	Megalochori_coast	MB	0.4611	18.47	9.94	13.14	1.26313	0.777853	0.365046	0.849775	0.915363	0.2806	0.0024	1.6432	0.0139	2.43	-	-	-	-	-	-	-	-	-	-	-
AP-MB-08_11	Megalochori_coast	MB	0.3737	17.55	6.81	13.08	0.818522	0.78901	0.456554	0.812118	0.971547	0.1727	0.0014	2.1633	0.0172	2.43	-	-	-	-	-	-	-	-	-	-	-
AP-MB-08_12	Megalochori_coast	MB	0.4511	14	9	12.43	0.82005	0.654533	0.550088	0.773626	0.846059	0.2833	0.0031	1.592	0.0175	2.43	-	-	-	-	-	-	-	-	-	-	-
AP-MB-08_13	Megalochori_coast	MB	0.1556	12.54	7.3	11.39	0.545937	0.868666	0.285014	0.88271	0.98409	0.0717	0.0021	2.1701	0.0644	2.43	-	-	-	-	-	-	-	-	-	-	-
AP-MB-08_14	Megalochori_coast	MB	0.3855	16.26	10.23	10.27	0.894469	0.761982	0.430982	0.822641	0.926263	0.2129	0.0016	1.8103	0.0136	2.43	-	-	-	-	-	-	-	-	-	-	-
AP-MB-08_15	Megalochori_coast	MB	0.2368	12.11	8.32	10.24	0.540214	0.825069	0.438345	0.819611	1.00666	0.0945	0.0013	2.5055	0.0349	2.43	-	-	-	-	-	-	-	-	-	-	-
AP-MB-09_01	Fira_quarry	MB	5.7028	44.92	29.39	38.09	26.3299	0.867432	0.21659	0.910868	0.952313	3.4905	0.0027	1.6338	0.0013	2.43	-	-	-	-	-	-	-	-	-	-	-
AP-MB-09_02	Fira_quarry	MB	1.4013	31.07	18.01	29.58	8.66666	0.909227	0.161689	0.933461	0.974038	0.7867	0.0007	1.7812	0.0015	2.43	26.45	17.09	-	-	-	0.63915	0.136493	0.70655	0.0369073	0.95665	0.00714335
AP-MB-09_03	Fira_quarry	MB	1.6353	33.14	19.82	21.33	7.33577	0.861201	0.222921	0.908263	0.948184	1.0182	0.0015	1.6061	0.0024	2.43	28.56	16.21	-	-	-	0.7465	0.11246	0.75965	0.0282741	0.9636	0.00692387
AP-MB-09_04	Fira_quarry	MB	1.3763	31.39	18.14	25.03	7.46256	0.891552	0.184427	0.924104	0.964775	0.8093	0.0024	1.7006	0.005	2.43	-	-	-	-	-	-	-	-	-	-	-
AP-MB-09_05	Fira_quarry	MB	2.2684	31.77	23.68	25.55	10.0644	0.86031	0.225388	0.907248	0.948263	1.4059	0.0012	1.6135	0.0013	2.43	-	-	-	-	-	-	-	-	-	-	-
AP-MB-09_06	Fira_quarry	MB	2.3677	29.11	23	23.26	8.15414	0.826334	0.290368	0.880507	0.938475	1.4161	0.0017	1.672	0.002	2.43	-	-	-	-	-	-	-	-	-	-	-
AP-MB-09_07	Fira_quarry	MB	1.2928	27.46	20.16	24.29	7.04072	0.893207	0.183618	0.924437	0.966217	0.7519	0.0007	1.7194	0.0015	2.43	-	-	-	-	-	-	-	-	-	-	-
AP-MB-09_08	Fira_quarry	MB	1.3547	28.66	19.68	22.42	6.62118	0.875385	0.204601	0.915802	0.955867	0.8251	0.0011	1.6419	0.0021	2.43	-	-	-	-	-	-	-	-	-	-	-
AP-MB-09_09	Fira_quarry	MB	0.8181	24.23	16.24	22	4.53274	0.88561	0.180487	0.925726	0.956666	0.5185	0.0014	1.5777	0.0043	2.43	-	-	-	-	-	-	-	-	-	-	-
AP-MB-09_10	Fira_quarry	MB	1.3861	25.95	19.21	23.27	6.07379	0.865982	0.22821	0.906086	0.955738	0.814	0.0003	1.7028	0.0006	2.43	-	-	-	-	-	-	-	-	-	-	-
AP-MB-09_11	Fira_quarry	MB	1.3607	28.37	20.48	24.04	7.31345	0.886005	0.186054	0.923434	0.959467	0.8337	0.0007	1.6321	0.0015	2.43	-	-	-	-	-	-	-	-	-	-	-
AP-MB-09_12	Fira_quarry	MB	0.7418	23.98	17.35	24.21	5.27402	0.910808	0.140652	0.942119	0.966766	0.4704	0.0006	1.5771	0.0021	2.43	-	-	-	-	-	-	-	-	-	-	-
AP-MB-09_13	Fira_quarry	MB	0.8632	23.53	17.66	21.42	4.66048	0.87836	0.185217	0.923779	0.950834	0.5669	0.0012	1.5227	0.0031	2.43	-	-	-	-	-	-	-	-	-	-	-
AP-MB-09_14	Fira_quarry	MB	0.8921	27.36	15.678	19.25	4.32351	0.884631	0.206337	0.915088	0.966717	0.4988	0.0009	1.7886	0.0031	2.43	-	-	-	-	-	-	-	-	-	-	-
AP-MB-09_15	Fira_quarry	MB	-	-	-	-	-	-	-	#VALUE!	-	-	-	-	-	2.43	-	-	-	-	-	-	-	-	-	-	-
AP-MB-09_16	Fira_quarry	MB	0.3627	19.58	13	16.42	2.18841	0.91423	0.165737	0.931795	0.981149	0.1877	0.0011	1.9326	0.0112	2.43	-	-	-	-	-	-	-	-	-	-	-
AP-MB-10_01	Fira_quarry	MB	6.4474	42.2	26.55	28.52	16.7311	0.768958	0.385354	0.841418	0.913883	3.8656	0.0055	1.6679	0.0024	2.43	-	-	-	-	-	-	-	-	-	-	-
AP-MB-10_02	Fira_quarry	MB	3.0169	32.97	22.06	26.74	10.1832	0.842211	0.296262	0.878081	0.959149	1.6068	0.0012	1.8776	0.0014	2.43	-	-	-	-	-	-	-	-	-	-	-
AP-MB-10_03	Fira_quarry	MB	1.6525	27.88	15.89	17.66	4.09643	0.767627	0.4034	0.833992	0.920425	0.9519	0.0022	1.736	0.0041	2.43	-	-	-	-	-	-	-	-	-	-	-
AP-MB-10_04	Fira_quarry	MB	1.46	28.57	14.96	19.25	4.30796	0.807589	0.338908	0.860532	0.938476	0.8289	0.0015	1.714	0.0032	2.43	-	-	-	-	-	-	-	-	-	-	-
AP-MB-10_05	Fira_quarry	MB	1.0663	21.72	15.04	16.82	2.87695	0.730652	0.370636	0.847475	0.862152	0.7749	0.0023	1.3761	0.0041	2.43	-	-	-	-	-	-	-	-	-	-	-
AP-MB-10_06	Fira_quarry	MB	0.9712	20.59	15	14.94	2.416	0.741018	0.401987	0.834573	0.887901	0.6257	0.0023	1.5521	0.0057	2.43	-	-	-	-	-	-	-	-	-	-	-
AP-MB-10_07	Fira_quarry	MB	1.2505	20.83	13.09	16.6	2.36993	0.66826	0.527653	0.782859	0.853615	0.7862	0.0009	1.5906	0.0018	2.43	20.93	14.46	2.29142	0.773084	0.545732	0.76615	0.0785896	0.7288	0.0287934	0.9504	0.0111866
AP-MB-10_08	Fira_quarry	MB	0.4828	16.55	9.95	14.2	1.22436	0.802999	0.394329	0.837725	0.958547	0.2412	0.0029	2.0015	0.0237	2.43	17.01	12.1	1.30399	0.84605	0.370249	0.738	0.0901079	0.789048	0.0211536	0.967952	0.00394578
AP-MB-10_09	Fira_quarry	MB	0.6188	18.93	11.04	16.02	1.753	0.775299	0.352996	0.854734	0.907064	0.3939	0.0012	1.5709	0.0048	2.43	-	-	-	-	-	-	-	-	-	-	-
AP-MB-10_10	Fira_quarry	MB	0.3506	16.44	10.07	11.06	0.958705	0.752061	0.365702	0.849506	0.885293	0.2377	0.0013	1.4749	0.0082	2.43	-	-	-	-	-	-	-	-	-	-	-
AP-MB-11_01	Fira_quarry	MB	1.5662	29.07	14.54	23.85	5.27833	0.826517	0.296723	0.877892	0.941479	0.9157	0.001	1.7104	0.0018	2.43	-	-	-	-	-	-	-	-	-	-	-
AP-MB-11_02	Fira_quarry	MB	2.6291	26.56	16.55	24.61	5.66417	0.72688	0.464163	0.808986	0.898507	1.547	0.0025	1.6995	0.0027	2.43	-	-	-	-	-	-	-	-	-	-	-
AP-MB-11_03	Fira_quarry	MB	-	26.88	15.02	18.95	-	-	-	#VALUE!	-	-	-	-	-	2.43	-	-	-	-	-	-	-	-	-	-	-
AP-MB-11_04	Fira_quarry	MB	1.2586	27.05	12.36	16.71	2.92524	0.772873	0.430256	0.82294	0.939161	0.6644	0.0013	1.8944	0.0038	2.43	-	-	-	-	-	-	-	-	-	-	-
AP-MB-11_05	Fira_quarry	MB	1.6058	25.42	16.44	21.7	4.74827	0.811805	0.338186	0.860829	0.943051	0.8936	0.002	1.7971	0.0039	2.43	-	-	-	-	-	-	-	-	-	-	-
AP-MB-11_06	Fira_quarry	MB	1.5161	21.94	17.2	16.81	3.32148	0.745264	0.456453	0.812159	0.917633	0.8461	0.0015	1.7919	0.0031	2.43	-	-	-	-	-	-	-	-	-	-	-
AP-MB-11_07	Fira_quarry	MB	1.0208	27.19	11.41	16.08	2.61204	0.789934	0.390806	0.839175	0.941323	0.5487	0.0014	1.8605	0.0048	2.43	-	-	-	-	-	-	-	-	-	-	-
AP-MB-11_08	Fira_quarry	MB	0.7023	20.33	10.55	18.98	2.1315	0.882242	0.329487	0.864409	1.02063	0.251	0.0014	2.798	0.151	2.43	20.41	14.27	2.17615	0.865811	0.322725	0.712045	0.138622	0.730318	0.0264977	0.952318	0.0107677
AP-MB-11_09	Fira_quarry	MB	1.2619	21.48	15.85	14.66	2.61334	0.760881	0.482868	0.801289	0.949571	0.6249	0.0017	2.0194	0.0055	2.43	-	-	-	-	-	-	-	-	-	-	-
AP-MB-11_10	Fira_quarry	MB	1.4833	22.49	12.82	17.31	2.6132	0.727499	0.567618	0.766413	0.949227	0.7121	0.0009	2.083	0.0028	2.43	-	-	-	-	-	-	-	-	-	-	-
AP-MB-11_11	Fira_quarry	MB	0.6396	19.12	11.07	15.84	1.75545	0.801704	0.36435	0.850062	0.943112	0.3481	0.0022	1.8374	0.0115	2.43	-	-	-	-	-	-	-	-	-	-	-
AP-MB-11_12	Fira_quarry	MB	0.5726	20.73	9.76	15.72	1.66533	0.824479	0.343836	0.858504	0.960368	0.2923	0.0021	1.9588	0.0138	2.43	21.66	12.52	1.77773	0.866072	0.322096	0.69905	0.116757	0.7291	0.0250298	0.95245	0.0133509
AP-MB-11_13	Fira_quarry	MB	1.2877	18.8	13.67	16.31	2.19472	0.749034	0.586727	0.758549	0.987457	0.5508	0.0013	2.3379	0.0053	2.43	-	-	-	-	-	-	-	-	-	-	-
AP-MB-11_14	Fira_quarry	MB	0.7849	19.18	11.6	14.87	1.73227	0.751771	0.453104	0.813537	0.924077	0.43	0.0019	1.8253	0.0083	2.43	-	-	-	-	-	-	-	-	-	-	-
AP-MB-11_15	Fira_quarry	MB	0.4271	20.5	9.24	13.51	1.33992	0.853424	0.31875	0.868827	0.982272	0.1964	0.0009	2.1744	0.01	2.43	-	-	-	-	-	-	-	-	-	-	-
AP-MB-11_16	Fira_quarry	MB	0.7617	19.46	13.58	17.2	2.37996	0.83214	0.320047	0.868293	0.958363	0.3995	0.0025	1.9067	0.0121	2.43	-	-	-	-	-	-	-	-	-	-	-
AP-MB-11_17	Fira_quarry	MB	0.4155	17.81	10.43	13.1	1.27414	0.856531	0.326102	0.865802	0.989292	0.1828	0.0003	2.2131	0.0037	2.43	-	-	-	-	-	-	-	-	-	-	-
AP-MB-11_18	Fira_quarry	MB	0.4643	16.66	10.92	14.87	1.41647	0.870311	0.327787	0.865108	1.00601	0.1837	0.0029	2.5278	0.0406	2.43	-	-	-	-	-	-	-	-	-	-	-
AP-MB-11_19	Fira_quarry	MB	0.4853	18.64	10.97	11.61	1.24304	0.836288	0.390415	0.839335	0.996369	0.2035	0.001	2.3849	0.0116	2.43	-	-	-	-	-	-	-	-	-	-	-
AP-MB-11_20	Fira_quarry	MB	0.4078	17.27	11.51	13.95	1.45191	0.859771	0.280871	0.884415	0.972135	0.2036	0.0019	2.0027	0.0185	2.43	-	-	-	-	-	-	-	-	-	-	-
AP-MB-11_21	Fira_quarry	MB	0.5067	15.33	11.2	12.12	1.08959	0.793775	0.465039	0.808626	0.981634	0.2247	0.002	2.255	0.02	2.43	-	-	-	-	-	-	-	-	-	-	-
AP-MB-11_22	Fira_quarry	MB	0.455	14.99	9.06	12.09	0.859715	0.764341	0.529245	0.782204	0.977163	0.2026	0.0026	2.2493	0.0288	2.43	-	-	-	-	-	-	-	-	-	-	-
AP-MB-11_23	Fira_quarry	MB	0.4777	16.33	11.45	11.97	1.17188	0.805015	0.407634	0.832249	0.967276	0.2285	0.0005	2.091	0.0046	2.43	-	-	-	-	-	-	-	-	-	-	-
AP-MB-11_24	Fira_quarry	MB	0.2324	14.9	9.67	10.96	0.826841	0.901916	0.28107	0.884333	1.01988	0.0811	0.0011	2.8654	0.0391	2.43	-	-	-	-	-	-	-	-	-	-	-
AP-MB-12_01	Fira_quarry	MB	5.9368	34.75	23.61	30.26	12.9993	0.729815	0.456703	0.812056	0.898725	3.5122	0.0033	1.6903	0.0016	2.43	-	-	-	-	-	-	-	-	-	-	-
AP-MB-12_02	Fira_quarry	MB	4.0399	28.97	17.34	23.59	6.20475	0.695862	0.651098	0.732058	0.950555	1.8871	0.0015	2.1408	0.0018	2.43	-	-	-	-	-	-	-	-	-	-	-
AP-MB-12_03	Fira_quarry	MB	1.5625	26.21	14	21.2	4.07314	0.772043	0.383611	0.842136	0.916768	0.9285	0.0022	1.6829	0.004	2.43	-	-	-	-	-	-	-	-	-	-	-
AP-MB-12_04	Fira_quarry	MB	0.9792	25.74	12.82	15.22	2.62972	0.761838	0.372359	0.846766	0.899703	0.6263	0.0015	1.5635	0.0037	2.43	-	-	-	-	-	-	-	-	-	-	-
AP-MB-12_05	Fira_quarry	MB	1.3331	21.88	14.21	15.94	2.59495	0.670745	0.513729	0.788589	0.850563	0.8544	0.0013	1.5602	0.0024	2.43	-	-	-	-	-	-	-	-	-	-	-
AP-MB-12_06	Fira_quarry	MB	1.2532	22.44	11.89	15.62	2.18215	0.676786	0.574296	0.763664	0.886236	0.7053	0.0014	1.7768	0.0036	2.43	-	-	-	-	-	-	-	-	-	-	-
AP-MB-12_07	Fira_quarry	MB	0.5934	17.18	10.17	12.61	1.15361	0.67892	0.514387	0.788318	0.861226	0.3704	0.002	1.6021	0.0084	2.43	17.11	11.35	1.15409	0.786208	0.514171	0.7575	0.0789313	0.7751	0.0189206	0.96145	0.00830948
AP-MB-12_08	Fira_quarry	MB	0.7388	17.57	12.12	12.21	1.36141	0.567948	0.542673	0.776678	0.731253	0.5882	0.001	1.256	0.0021	2.43	-	-	-	-	-	-	-	-	-	-	-
AP-MB-12_09	Fira_quarry	MB	0.4866	17.72	10.06	14.01	1.30767	0.732196	0.372112	0.846867	0.864593	0.3502	0.001	1.3894	0.004	2.43	-	-	-	-	-	-	-	-	-	-	-
AP-MB-12_10	Fira_quarry	MB	0.4237	19.63	9.74	12.43	1.24437	0.798372	0.340494	0.859879	0.92847	0.2509	0.0027	1.6887	0.0187	2.43	-	-	-	-	-	-	-	-	-	-	-
AP-MB-12_11	Fira_quarry	MB	0.4775	16.57	10.62	11.91	1.09738	0.775374	0.435127	0.820935	0.944501	0.2465	0.0014	1.9375	0.0111	2.43	16.42	10.81	1.00467	0.802378	0.475281	0.740286	0.0650993	0.772857	0.0362653	0.96381	0.00846066
AP-MB-12_12	Fira_quarry	MB	0.462	13.91	10.74	12.4	0.969955	0.743081	0.476311	0.803987	0.924245	0.2492	0.0013	1.854	0.0095	2.43	-	-	-	-	-	-	-	-	-	-	-
AP-MB-12_13	Fira_quarry	MB	0.3175	13.57	7.38	12.84	0.673286	0.743348	0.471568	0.805939	0.922338	0.1728	0.0019	1.837	0.0201	2.43	-	-	-	-	-	-	-	-	-	-	-
AP-MB-12_14	Fira_quarry	MB	0.2727	15.14	7.23	8.09	0.463672	0.702807	0.588131	0.757971	0.927222	0.1378	0.0004	1.9796	0.0063	2.43	-	-	-	-	-	-	-	-	-	-	-
AP-MB-12_15	Fira_quarry	MB	0.2535	11.45	8.15	9.92	0.4847	0.628018	0.523003	0.784772	0.800255	0.1803	0.0018	1.4059	0.0137	2.43	-	-	-	-	-	-	-	-	-	-	-
UK-MA-01_01	Akrotiri	MA	2.2842	36.07	12.86	29.21	7.09443	0.785028	0.321971	0.867502	0.90493	1.5251	0.0043	1.4977	0.0042	2.43	-	-	-	-	-	-	-	-	-	-	-
UK-MA-01_02	Akrotiri	MA	2.6521	32.45	12.56	21.58	4.60526	0.613225	0.575885	0.76301	0.803692	1.7812	0.0076	1.4889	0.0063	2.43	-	-	-	-	-	-	-	-	-	-	-
UK-MA-01_03	Akrotiri	MA	6.5447	33.49	20.56	27.92	10.0659	0.554625	0.650186	0.732434	0.757235	4.4831	0.0059	1.4599	0.0019	2.43	-	-	-	-	-	-	-	-	-	-	-
UK-MA-01_04	Akrotiri	MA	1.9379	26.88	13.84	20.71	4.03408	0.671275	0.480383	0.802312	0.836677	1.3261	0.0062	1.4614	0.0068	2.43	-	-	-	-	-	-	-	-	-	-	-
UK-MA-01_05	Akrotiri	MA	1.6524	26.63	10.38	18.31	2.65006	0.594009	0.623533	0.743402	0.799042	1.0759	0.0034	1.5358	0.0049	2.43	-	-	-	-	-	-	-	-	-	-	-
UK-MA-01_06	Akrotiri	MA	5.6865	45.22	18.94	22.97	10.3008	0.604447	0.552046	0.772821	0.782131	4.0745	0.0098	1.3956	0.0034	2.43	-	-	-	-	-	-	-	-	-	-	-
UK-MA-01_07	Akrotiri	MA	2.0596	23.83	15.63	16.93	3.30171	0.577219	0.623798	0.743293	0.77657	1.3959	0.0065	1.4754	0.0068	2.43	-	-	-	-	-	-	-	-	-	-	-
UK-MA-01_08	Akrotiri	MA	1.4062	31.46	17.4	10.88	3.11843	0.712227	0.450933	0.814431	0.874508	0.8974	0.0052	1.567	0.0091	2.43	31.2	15.76	4.05757	0.867976	0.346562	0.554048	0.105145	0.681238	0.0584603	0.954238	0.00717074
UK-MA-01_09	Akrotiri	MA	3.3984	35.98	13.54	29.01	7.39991	0.782876	0.459249	0.811009	0.965311	1.6067	0.0055	2.1151	0.0073	2.43	-	-	-	-	-	-	-	-	-	-	-
UK-MA-01_10	Akrotiri	MA	2.7021	30.73	18.28	27.22	8.00618	0.796207	0.337502	0.86111	0.924629	1.6316	0.0016	1.6561	0.0016	2.43	33.28	22.01	8.44155	0.878059	0.320095	0.760318	0.0729504	0.738045	0.0182918	0.960136	0.00611478
UK-MA-01_11	Akrotiri	MA	5.1807	37.26	21.24	29.14	12.075	0.690525	0.429045	0.823438	0.838587	3.7369	0.0085	1.3864	0.0031	2.43	-	-	-	-	-	-	-	-	-	-	-
UK-MA-02_01	Akrotiri	MA	4.1812	37.5	24.03	26.49	12.4987	0.808052	0.33453	0.862333	0.937053	2.3991	0.0126	1.7428	0.0091	2.43	-	-	-	-	-	-	-	-	-	-	-
UK-MA-02_02	Akrotiri	MA	4.1366	29.62	17.18	23.53	6.26944	0.628324	0.659804	0.728476	0.862519	2.3302	0.0096	1.7752	0.0073	2.43	-	-	-	-	-	-	-	-	-	-	-
UK-MA-02_03	Akrotiri	MA	7.2848	39.28	24.97	30.88	15.8586	0.727467	0.459358	0.810964	0.89704	4.322	0.0055	1.6855	0.0022	2.43	-	-	-	-	-	-	-	-	-	-	-
UK-MA-02_04	Akrotiri	MA	2.6356	27.2	14.83	19.96	4.2157	0.648836	0.625187	0.742721	0.873593	1.4804	0.0074	1.7803	0.0088	2.43	28.43	19.41	5.60824	0.820971	0.469951	0.80375	0.102896	0.69625	0.0271457	0.9379	0.010728
UK-MA-02_05	Akrotiri	MA	1.0242	21.3	11.01	18.27	2.24339	0.706292	0.456542	0.812123	0.869687	0.6589	0.0089	1.5543	0.0206	2.43	21.53	14.78	2.46259	0.84156	0.415904	0.7369	0.107222	0.7522	0.0400295	0.9568	0.00957392
UK-MA-02_06	Akrotiri	MA	4.5069	36.08	19.13	25.2	9.10711	0.683917	0.494877	0.796347	0.858818	2.8786	0.0151	1.5657	0.0082	2.43	-	-	-	-	-	-	-	-	-	-	-
UK-MA-02_07	Akrotiri	MA	4.2416	37.47	22.02	30.85	13.3277	0.805015	0.318255	0.869031	0.926336	2.5987	0.0065	1.6322	0.0041	2.43	-	-	-	-	-	-	-	-	-	-	-
UK-MA-02_08	Akrotiri	MA	6.3534	34.3	25.26	28.23	12.8067	0.714805	0.4961	0.795844	0.898173	3.6524	0.0077	1.7395	0.0037	2.43	-	-	-	-	-	-	-	-	-	-	-
UK-MA-03_01	Akrotiri	MA	3.5544	33.51	16.49	29.52	8.54103	0.783117	0.416156	0.828742	0.944947	1.8524	0.006	1.9188	0.0062	2.43	-	-	-	-	-	-	-	-	-	-	-
UK-MA-03_02	Akrotiri	MA	-	47.02	27.58	41.45	-	-	-	#VALUE!	-	-	-	-	-	2.43	-	-	-	-	-	-	-	-	-	-	-
UK-MA-03_03	Akrotiri	MA	0.7581	20.97	11.24	14.61	1.80307	0.761186	0.420449	0.826976	0.920445	0.4306	0.0099	1.7605	0.0397	2.43	20.79	12.605	1.72963	0.833027	0.438303	0.659575	0.102806	0.665775	0.0476442	0.923875	0.0267153
UK-MA-03_04	Akrotiri	MA	1.0315	24.78	9.32	16.64	2.01219	0.711856	0.512625	0.789043	0.902177	0.5798	0.01	1.7791	0.3	2.43	-	-	-	-	-	-	-	-	-	-	-
UK-MA-03_05	Akrotiri	MA	10.3313	51.7	25.73	34.19	23.8138	0.761382	0.433837	0.821466	0.926857	5.6824	0.0011	1.8181	0.0003	2.43	-	-	-	-	-	-	-	-	-	-	-
UK-MA-03_06	Akrotiri	MA	2.8623	35.74	17.91	18.58	6.22722	0.769865	0.459643	0.810846	0.949459	1.4331	0.0072	1.9973	0.01	2.43	34.52	19.37	6.78155	0.839211	0.422072	0.7357	0.112073	0.69205	0.0326044	0.9428	0.0049051
UK-MA-03_07	Akrotiri	MA	1.9449	30.57	15.32	24.46	5.99804	0.824543	0.324256	0.866561	0.951511	1.0524	0.0074	1.848	0.0129	2.43	-	-	-	-	-	-	-	-	-	-	-
UK-MA-03_08	Akrotiri	MA	0.9194	23.89	12.52	20.08	3.14473	0.853628	0.292363	0.879686	0.970378	0.4603	0.0082	1.9975	0.0351	2.43	-	-	-	-	-	-	-	-	-	-	-
UK-MA-04_01	Megalochori_quarry	MA	12.6232	46.11	30.57	32.32	23.854	0.723564	0.529187	0.782228	0.925004	6.5941	0.0067	1.9143	0.0019	2.43	-	-	-	-	-	-	-	-	-	-	-
UK-MA-04_02	Megalochori_quarry	MA	1.8775	26.17	12.93	20.64	3.65688	0.730481	0.513416	0.788718	0.926162	0.9856	0.0037	1.905	0.0072	2.43	-	-	-	-	-	-	-	-	-	-	-
UK-MA-04_03	Megalochori_quarry	MA	4.4025	38.33	20.89	35.73	14.9799	0.84343	0.293894	0.879056	0.959473	2.3454	0.0025	1.8771	0.002	2.43	-	-	-	-	-	-	-	-	-	-	-
UK-MA-04_04	Megalochori_quarry	MA	1.8623	32.48	13.84	21.02	4.94747	0.820555	0.376414	0.845097	0.970959	0.8878	0.0035	2.0976	0.0082	2.43	32.69	18.14	5.63233	0.87404	0.330645	0.6601	0.105449	0.6548	0.0457379	0.93345	0.0125319
UK-MA-04_05	Megalochori_quarry	MA	2.3094	25.38	16.36	25.35	5.51127	0.754485	0.419032	0.827559	0.911699	1.3531	0.0045	1.7067	0.0057	2.43	-	-	-	-	-	-	-	-	-	-	-
UK-MA-04_06	Megalochori_quarry	MA	3.743	37.44	18.75	19.55	7.18592	0.701416	0.52088	0.785646	0.892789	2.1456	0.001	1.7445	0.0008	2.43	37.9	20.29	8.16962	0.825463	0.458161	0.65545	0.0971491	0.67855	0.0368856	0.94505	0.0133172
UK-MA-04_07	Megalochori_quarry	MA	1.4647	25.39	14.33	15.05	2.86711	0.75498	0.510863	0.789768	0.955951	0.7025	0.0023	2.0851	0.0067	2.43	-	-	-	-	-	-	-	-	-	-	-
UK-MA-04_08	Megalochori_quarry	MA	0.9487	22.99	11.12	14.66	1.96235	0.761408	0.483451	0.801049	0.950514	0.4682	0.004	2.0264	0.0171	2.43	-	-	-	-	-	-	-	-	-	-	-
UK-MA-04_09	Megalochori_quarry	MA	-	19.79	7.59	13.14	-	-	-	#VALUE!	-	-	-	-	-	2.43	-	-	-	-	-	-	-	-	-	-	-
UK-MA-04_10	Megalochori_quarry	MA	0.4328	18.76	10.4	12.24	1.25039	0.848048	0.346131	0.857559	0.988909	0.19	0.0051	2.2364	0.0569	2.43	-	-	-	-	-	-	-	-	-	-	-
UK-MA-05_01	Megalochori_quarry	MA	11.4407	42.91	24.25	40.57	22.1042	0.695392	0.517581	0.787004	0.883595	6.7331	0.0084	1.6992	0.0021	2.43	-	-	-	-	-	-	-	-	-	-	-
UK-MA-05_02	Megalochori_quarry	MA	3.2614	29.55	18.31	21.06	5.96627	0.710238	0.54664	0.775045	0.916382	1.7288	0.0014	1.8865	0.0015	2.43	31.45	19.85	6.48844	0.808515	0.502648	0.77285	0.128287	0.74305	0.0321753	0.95475	0.0120452
UK-MA-05_03	Megalochori_quarry	MA	2.1639	26.35	16.29	18.38	4.13091	0.713211	0.523831	0.784432	0.909207	1.1847	0.0038	1.8265	0.0058	2.43	26.59	18.32	4.6727	0.823583	0.463094	0.811333	0.0711888	0.727143	0.0261594	0.950238	0.00747634
UK-MA-05_04	Megalochori_quarry	MA	4.998	39.83	22.9	23.2	11.0798	0.75255	0.451091	0.814366	0.924093	2.7417	0.0028	1.823	0.0019	2.43	-	-	-	-	-	-	-	-	-	-	-
UK-MA-05_05	Megalochori_quarry	MA	2.7174	31.76	18.27	18.37	5.58119	0.744463	0.486885	0.799636	0.931003	1.4262	0.0045	1.9053	0.006	2.43	-	-	-	-	-	-	-	-	-	-	-
UK-MA-05_06	Megalochori_quarry	MA	1.1661	18.68	12	18.05	2.11853	0.703662	0.55043	0.773486	0.909728	0.6278	0.0006	1.8574	0.0017	2.43	-	-	-	-	-	-	-	-	-	-	-
UK-MA-05_07	Megalochori_quarry	MA	3.5914	32.5	25.03	25.27	10.7634	0.834513	0.333669	0.862688	0.96734	1.7812	0.0023	2.0163	0.0026	2.43	-	-	-	-	-	-	-	-	-	-	-
UK-MA-05_08	Megalochori_quarry	MA	1.6547	22.7	10.76	20.33	2.6	0.711385	0.636422	0.738098	0.963809	0.7504	0.0018	2.205	0.0052	2.43	-	-	-	-	-	-	-	-	-	-	-
UK-MA-06_01	Megalochori_quarry	MA	2.592	29.74	13	23.03	4.66205	0.652535	0.555979	0.771202	0.846127	1.6199	0.0032	1.6001	0.0031	2.43	-	-	-	-	-	-	-	-	-	-	-
UK-MA-06_02	Megalochori_quarry	MA	1.137	24.23	9.61	18.94	2.30917	0.683479	0.492385	0.797372	0.857164	0.7309	0.0035	1.5557	0.0075	2.43	-	-	-	-	-	-	-	-	-	-	-
UK-MA-06_03	Megalochori_quarry	MA	2.3723	24.59	14.84	22.7	4.33727	0.706567	0.546956	0.774915	0.911799	1.2727	0.0049	1.8641	0.0071	2.43	-	-	-	-	-	-	-	-	-	-	-
UK-MA-06_04	Megalochori_quarry	MA	1.1814	25.59	15.47	19.3	4.00052	0.8048	0.295312	0.878473	0.916136	0.7809	0.0006	1.5129	0.0012	2.43	-	-	-	-	-	-	-	-	-	-	-
UK-MA-06_05	Megalochori_quarry	MA	2.2301	24.03	15.94	16.06	3.22097	0.685809	0.69237	0.715074	0.959073	1.012	0.0017	2.342	0.004	2.43	-	-	-	-	-	-	-	-	-	-	-
UK-MA-06_06	Megalochori_quarry	MA	0.4185	17.63	10.32	14.48	1.37943	0.790275	0.303387	0.87515	0.903018	0.2893	0.0011	1.4465	0.0057	2.43	18.3	12.75	1.55765	0.897648	0.268674	0.755273	0.124047	0.703818	0.0281564	0.946409	0.00892728
UK-MA-06_07	Megalochori_quarry	MA	0.7857	19.93	9.76	17.55	1.78745	0.654311	0.439566	0.819109	0.798809	0.6179	0.0024	1.2715	0.0049	2.43	-	-	-	-	-	-	-	-	-	-	-
UK-MA-06_08	Megalochori_quarry	MA	0.7532	17.78	12.78	14.86	1.76799	0.776526	0.42602	0.824683	0.941605	0.3951	0.002	1.9061	0.0098	2.43	-	-	-	-	-	-	-	-	-	-	-
UK-MA-06_09	Megalochori_quarry	MA	0.5743	14.76	10.95	13	1.10013	0.707488	0.522031	0.785172	0.901061	0.3218	0.0028	1.7844	0.0154	2.43	-	-	-	-	-	-	-	-	-	-	-
UK-MA-06_10	Megalochori_quarry	MA	1.0145	18.98	10.17	12.73	1.2866	0.56902	0.788511	0.67551	0.842356	0.5545	0.0027	1.8296	0.0089	2.43	-	-	-	-	-	-	-	-	-	-	-
UK-MA-06_11	Megalochori_quarry	MA	0.7116	19.39	12.33	17.47	2.18692	0.799032	0.325389	0.866095	0.922569	0.4395	0.0013	1.619	0.0047	2.43	-	-	-	-	-	-	-	-	-	-	-
UK-MA-06_12	Megalochori_quarry	MA	2.3896	38.16	19.99	27.56	11.0078	0.85433	0.217083	0.910665	0.938138	1.6035	0.0012	1.4902	0.0011	2.43	38.09	22.92	10.477	0.913113	0.22808	0.748238	0.0746381	0.622905	0.142829	0.904238	0.139127
UK-MA-06_13	Megalochori_quarry	MA	8.7344	38.01	24.45	37.35	18.1746	0.752072	0.480582	0.80223	0.937477	4.506	0.0085	1.9384	0.0037	2.43	-	-	-	-	-	-	-	-	-	-	-
UK-MA-06_14	Megalochori_quarry	MA	3.874	34.34	17.34	27.86	8.68619	0.73908	0.445996	0.816463	0.905222	2.2664	0.0069	1.7093	0.0052	2.43	-	-	-	-	-	-	-	-	-	-	-
UK-MA-06_15	Megalochori_quarry	MA	0.7641	20.58	8.25	18.06	1.60552	0.678297	0.475921	0.804148	0.843498	0.5165	0.0023	1.4794	0.0065	2.43	-	-	-	-	-	-	-	-	-	-	-
UK-MA-06_16	Megalochori_quarry	MA	3.1249	30.94	17.17	23.15	6.43932	0.703261	0.485284	0.800295	0.878752	1.9108	0.0017	1.6354	0.0015	2.43	-	-	-	-	-	-	-	-	-	-	-
UK-MA-06_17	Megalochori_quarry	MA	4.5131	30.71	16	29.19	7.50987	0.730821	0.600956	0.752693	0.970941	2.0215	0.0046	2.3226	0.0051	2.43	-	-	-	-	-	-	-	-	-	-	-
UK-MA-07_01	Megalochori_quarry	MA	2.9299	31.85	22.52	28.9	10.8536	0.85345	0.269947	0.888911	0.960107	1.5906	0.0011	1.842	0.0013	2.43	-	-	-	-	-	-	-	-	-	-	-
UK-MA-07_02	Megalochori_quarry	MA	2.2149	31.31	17.8	25.64	7.48203	0.836194	0.296029	0.878177	0.952193	1.2256	0.0023	1.8071	0.0034	2.43	-	-	-	-	-	-	-	-	-	-	-
UK-MA-07_03	Megalochori_quarry	MA	3.1474	27.92	18.69	21.17	5.78421	0.672125	0.544136	0.776076	0.866056	1.8965	0.0018	1.6596	0.0016	2.43	-	-	-	-	-	-	-	-	-	-	-
UK-MA-07_04	Megalochori_quarry	MA	1.5377	23.71	13.96	18.9	3.2755	0.75042	0.469455	0.806809	0.930109	0.8175	0.006	1.8811	0.0138	2.43	-	-	-	-	-	-	-	-	-	-	-
UK-MA-07_05	Megalochori_quarry	MA	1.8523	25.64	20.57	19.23	5.31044	0.809827	0.348804	0.856459	0.945553	1.0099	0.0051	1.8342	0.0093	2.43	-	-	-	-	-	-	-	-	-	-	-
UK-MA-07_06	Megalochori_quarry	MA	3.1003	25.79	19.15	26.04	6.73379	0.758635	0.460409	0.810531	0.935973	1.6253	0.0041	1.9075	0.0048	2.43	-	-	-	-	-	-	-	-	-	-	-
UK-MA-07_07	Megalochori_quarry	MA	2.3178	28.14	20.03	26.81	7.91226	0.823615	0.292938	0.879449	0.936513	1.3956	0.0022	1.6608	0.0026	2.43	-	-	-	-	-	-	-	-	-	-	-
UK-MA-07_08	Megalochori_quarry	MA	0.6645	18.55	8.54	14.08	1.16789	0.70511	0.568973	0.765855	0.920684	0.3444	0.0022	1.9296	0.0124	2.43	18.55	11.5	1.28451	0.802927	0.517317	0.6715	0.146718	0.697455	0.0512061	0.943091	0.0152402
UK-MA-07_09	Megalochori_quarry	MA	1.5041	20.97	15.17	18.57	3.0931	0.751544	0.486275	0.799887	0.939563	0.7685	0.0012	1.9573	0.0031	2.43	21.18	16	2.83899	0.798171	0.5298	0.8307	0.0577868	0.7491	0.0257661	0.9513	0.0100354
UK-MA-07_10	Megalochori_quarry	MA	0.9306	19.98	12.02	15.18	1.90884	0.722135	0.48752	0.799374	0.903376	0.5304	0.0022	1.7546	0.0074	2.43	-	-	-	-	-	-	-	-	-	-	-
UK-MA-07_11	Megalochori_quarry	MA	2.0225	33.67	19.02	21.4	7.17573	0.858537	0.281853	0.884011	0.971183	1.0151	0.0017	1.9923	0.0034	2.43	-	-	-	-	-	-	-	-	-	-	-
UK-MA-07_12	Megalochori_quarry	MA	2.0781	25.73	19.45	18.11	4.74544	0.737095	0.437915	0.819788	0.899129	1.2476	0.0017	1.6657	0.0024	2.43	-	-	-	-	-	-	-	-	-	-	-
UK-MA-07_13	Megalochori_quarry	MA	1.1878	25.41	11.98	19.22	3.06347	0.788475	0.38773	0.84044	0.938169	0.648	0.0012	1.833	0.00033	2.43	-	-	-	-	-	-	-	-	-	-	-
UK-MA-07_14	Megalochori_quarry	MA	0.8405	19.74	10.09	18.71	1.95124	0.769634	0.430752	0.822736	0.935457	0.4495	0.0044	1.87	0.018	2.43	-	-	-	-	-	-	-	-	-	-	-
UK-MA-07_15	Megalochori_quarry	MA	1.1457	21.22	11.53	12.82	1.64233	0.696408	0.697605	0.71292	0.976839	0.4986	0.0013	2.2979	0.0059	2.43	-	-	-	-	-	-	-	-	-	-	-
UK-MA-07_16	Megalochori_quarry	MA	0.3783	19.8	7.81	14.2	1.14975	0.871189	0.329028	0.864597	1.00762	0.1481	0.0008	2.5546	0.014	2.43	-	-	-	-	-	-	-	-	-	-	-
UK-MA-07_17	Megalochori_quarry	MA	0.5316	17.53	10.01	12.89	1.18432	0.744072	0.448867	0.815281	0.912656	0.3031	0.0016	1.7538	0.0091	2.43	-	-	-	-	-	-	-	-	-	-	-
UK-MA-07_18	Megalochori_quarry	MA	0.4904	15.17	7.9	12.15	0.762408	0.758397	0.643225	0.735298	1.03141	0.1842	0.0017	2.6621	0.0247	2.43	-	-	-	-	-	-	-	-	-	-	-
UK-MA-07_19	Megalochori_quarry	MA	0.2931	13.71	7.7	11.63	0.642845	0.825463	0.455942	0.81237	1.01612	0.1122	0.002	2.6118	0.0465	2.43	-	-	-	-	-	-	-	-	-	-	-
UK-MA-08_01	Megalochori_coast	MA	10.2661	47.32	24.49	34.65	21.025	0.792371	0.488281	0.799061	0.991627	4.3654	0.0108	2.3517	0.0058	2.43	-	-	-	-	-	-	-	-	-	-	-
UK-MA-08_02	Megalochori_coast	MA	4.939	34.07	15.44	27.08	7.45876	0.663416	0.662174	0.7275	0.911912	2.5105	0.0038	1.9677	0.003	2.43	-	-	-	-	-	-	-	-	-	-	-
UK-MA-08_03	Megalochori_coast	MA	4.5555	38.27	21.19	29	12.3136	0.794902	0.369956	0.847755	0.937656	2.5255	0.0061	1.8038	0.0044	2.43	-	-	-	-	-	-	-	-	-	-	-
UK-MA-08_04	Megalochori_coast	MA	3.6484	31.71	23.19	24.54	9.44866	0.828103	0.386129	0.841099	0.984548	1.6242	0.0046	2.2463	0.0064	2.43	31.83	21.89	7.98595	0.825961	0.456852	0.79455	0.0811144	0.69835	0.0378421	0.94835	0.009567
UK-MA-08_05	Megalochori_coast	MA	1.3105	29.07	14.77	18.76	4.21752	0.856432	0.310728	0.872128	0.982002	0.6055	0.0034	2.1642	0.0123	2.43	-	-	-	-	-	-	-	-	-	-	-
UK-MA-08_06	Megalochori_coast	MA	1.5888	27.18	19.24	21.88	5.99102	0.865398	0.265197	0.890865	0.971413	0.8064	0.0033	1.9701	0.0079	2.43	-	-	-	-	-	-	-	-	-	-	-
UK-MA-08_07	Megalochori_coast	MA	2.0657	23.66	13.66	21.33	3.60957	0.729884	0.572285	0.764492	0.954731	0.975	0.0022	2.1187	0.0048	2.43	-	-	-	-	-	-	-	-	-	-	-
UK-MA-08_08	Megalochori_coast	MA	1.5685	23.54	12.05	17.5	2.59914	0.708596	0.603468	0.751659	0.942709	0.7574	0.0022	2.071	0.006	2.43	-	-	-	-	-	-	-	-	-	-	-
UK-MA-08_09	Megalochori_coast	MA	1.4676	28.15	15.32	21.27	4.8029	0.7996	0.305566	0.874253	0.91461	0.9625	0.0024	1.5248	0.0039	2.43	28.61	16.8	4.228	0.867766	0.347114	0.72245	0.100048	0.7426	0.0336859	0.9621	0.00402368
UK-MA-08_10	Megalochori_coast	MA	1.2391	23.1	16.21	18.19	3.56637	0.842192	0.34744	0.857021	0.982698	0.5628	0.0037	2.2016	0.0143	2.43	-	-	-	-	-	-	-	-	-	-	-
UK-MA-09_01	Megalochori_coast	MA	4.3358	43.11	23.41	28.74	15.1867	0.864816	0.285499	0.882511	0.97995	2.053	0.0032	2.1119	0.0033	2.43	-	-	-	-	-	-	-	-	-	-	-
UK-MA-09_02	Megalochori_coast	MA	3.2786	33.88	26.83	15.84	7.53907	0.766536	0.434881	0.821037	0.93362	1.7601	0.0036	1.8627	0.0038	2.43	-	-	-	-	-	-	-	-	-	-	-
UK-MA-09_03	Megalochori_coast	MA	2.6589	35.72	15.35	24.06	6.90739	0.8283	0.384935	0.84159	0.984208	1.186	0.0032	2.242	0.006	2.43	-	-	-	-	-	-	-	-	-	-	-
UK-MA-09_04	Megalochori_coast	MA	2.4391	29.14	18.77	21.25	6.08571	0.811049	0.400791	0.835065	0.97124	1.1499	0.0026	2.1734	0.0049	2.43	-	-	-	-	-	-	-	-	-	-	-
UK-MA-09_05	Megalochori_coast	MA	3.224	30.65	14.98	20.29	4.87779	0.623948	0.660955	0.728002	0.85707	1.8343	0.0015	1.7576	0.0014	2.43	-	-	-	-	-	-	-	-	-	-	-
UK-MA-09_06	Megalochori_coast	MA	2.4745	27.01	21.7	25.47	7.81649	0.852044	0.316574	0.869723	0.979673	1.1565	0.0029	2.1396	0.0053	2.43	27.55	21.02	6.37361	0.852099	0.388241	0.8496	0.050377	0.72095	0.0187176	0.9541	0.00626019
UK-MA-09_07	Megalochori_coast	MA	1.9896	29.48	14.68	19.63	4.44808	0.773003	0.447294	0.815928	0.947391	1.0097	0.0029	1.9706	0.0056	2.43	-	-	-	-	-	-	-	-	-	-	-
UK-MA-09_08	Megalochori_coast	MA	1.9213	27.7	14.12	19.56	4.00573	0.737876	0.479638	0.802618	0.919336	1.05	0.0048	1.8299	0.0083	2.43	28.1274	18.1306	4.8512	0.849125	0.396046	0.739586	0.0976034	0.697981	0.0371202	0.945383	0.0093506
UK-MA-09_09	Megalochori_coast	MA	1.7252	24.24	15.88	20.57	4.14587	0.795025	0.416125	0.828755	0.9593	0.8498	0.0019	2.03	0.0046	2.43	-	-	-	-	-	-	-	-	-	-	-
UK-MA-09_10	Megalochori_coast	MA	1.9844	25.08	23.02	23.11	6.98605	0.85262	0.284052	0.883106	0.965479	1.0296	0.0015	1.9274	0.0029	2.43	-	-	-	-	-	-	-	-	-	-	-
UK-MA-09_11	Megalochori_coast	MA	1.6414	24.33	17.03	19.18	4.16106	0.82341	0.394467	0.837668	0.982979	0.7348	0.0024	2.2337	0.0073	2.43	-	-	-	-	-	-	-	-	-	-	-
UK-MA-10_01	Megalochori_coast	MA	-	48.26	24.73	35.87	-	-	-	#VALUE!	-	-	-	-	-	2.43	-	-	-	-	-	-	-	-	-	-	-
UK-MA-10_02	Megalochori_coast	MA	6.4642	33.92	24.76	32.56	14.3182	0.783905	0.451466	0.814211	0.962778	3.0941	0.0148	2.0892	0.01	2.43	-	-	-	-	-	-	-	-	-	-	-
UK-MA-10_03	Megalochori_coast	MA	2.6193	34.21	16.03	28.13	8.07709	0.856743	0.324288	0.866548	0.988685	1.1571	0.0034	1.7266	0.0039	2.43	-	-	-	-	-	-	-	-	-	-	-
UK-MA-10_04	Megalochori_coast	MA	2.9347	34.25	18.14	25.09	8.16201	0.804754	0.359556	0.852035	0.944509	1.5936	0.0018	1.8416	0.002	2.43	-	-	-	-	-	-	-	-	-	-	-
UK-MA-10_05	Megalochori_coast	MA	2.7568	26.17	16.22	22.45	4.98964	0.702804	0.552504	0.772632	0.909624	1.4829	0.0015	1.859	0.0019	2.43	26.83	18.66	4.89151	0.785299	0.563589	0.75545	0.103192	0.7764	0.0117235	0.9682	0.00559106
UK-MA-10_06	Megalochori_coast	MA	2.1509	23.16	17.25	17.71	3.70463	0.742268	0.580598	0.761071	0.975295	0.9548	0.0013	2.2528	0.0031	2.43	-	-	-	-	-	-	-	-	-	-	-
UK-MA-10_07	Megalochori_coast	MA	1.4713	24.7	12.78	16.34	2.70071	0.719778	0.544782	0.77581	0.927776	0.7568	0.0017	1.944	0.0042	2.43	-	-	-	-	-	-	-	-	-	-	-
UK-MA-10_08	Megalochori_coast	MA	1.6841	21.18	14.94	15.23	2.52334	0.679947	0.66741	0.725346	0.937412	0.8076	0.0029	2.0853	0.0075	2.43	-	-	-	-	-	-	-	-	-	-	-
UK-MA-10_09	Megalochori_coast	MA	0.9677	19.46	14.93	19.12	2.90863	0.844601	0.332699	0.863087	0.978581	0.452	0.0008	2.1408	0.0039	2.43	-	-	-	-	-	-	-	-	-	-	-
UK-MA-10_10	Megalochori_coast	MA	0.6093	15.82	9.35	13.82	1.07035	0.759517	0.569254	0.765739	0.991875	0.2574	0.0008	2.3669	0.007	2.43	16.78	11.48	1.15791	0.79954	0.526207	0.687	0.140628	0.72	0.063168	0.943571	0.027626
UK-MA-11_01	Megalochori_coast	MA	9.2708	35.86	19.61	32.6	12.0034	0.65344	0.772348	0.682161	0.957896	4.1599	0.0146	2.2286	0.0078	2.43	-	-	-	-	-	-	-	-	-	-	-
UK-MA-11_02	Megalochori_coast	MA	4.5107	38.54	21.06	24.22	10.293	0.776897	0.438229	0.819659	0.94783	2.2964	0.0095	1.9643	0.0082	2.43	-	-	-	-	-	-	-	-	-	-	-
UK-MA-11_03	Megalochori_coast	MA	4.7136	33.07	17.48	30.98	9.37682	0.749734	0.502686	0.793133	0.945281	2.3467	0.0026	2.0086	0.0022	2.43	-	-	-	-	-	-	-	-	-	-	-
UK-MA-11_04	Megalochori_coast	MA	5.0595	39.21	22.82	28.68	13.4366	0.773075	0.376545	0.845043	0.914836	3.0491	0.0038	1.6593	0.0021	2.43	-	-	-	-	-	-	-	-	-	-	-
UK-MA-11_05	Megalochori_coast	MA	3.0438	27.75	12.93	22.6	4.24589	0.62161	0.716882	0.704987	0.881733	1.6066	0.0014	1.8945	0.0017	2.43	30.18	16.6	4.35446	0.733711	0.699008	0.63125	0.097746	0.70895	0.0264036	0.96565	0.00567693
UK-MA-11_06	Megalochori_coast	MA	3.2687	24.93	21.39	22.18	6.19289	0.710361	0.527815	0.782792	0.907471	1.7937	0.0031	1.8223	0.0032	2.43	-	-	-	-	-	-	-	-	-	-	-
UK-MA-11_07	Megalochori_coast	MA	1.3638	25.05	13.32	17.15	2.99623	0.812965	0.455172	0.812686	1.00034	0.5604	0.0011	2.4335	0.0049	2.43	25.69	16.05	3.46508	0.850063	0.393584	0.7051	0.119039	0.74345	0.0353362	0.96125	0.00751582
UK-MA-11_08	Megalochori_coast	MA	0.4713	21.48	8.28	15.11	1.40711	0.83889	0.334942	0.862164	0.973005	0.2267	0.0005	2.0788	0.0049	2.43	-	-	-	-	-	-	-	-	-	-	-
UK-MA-11_09	Megalochori_coast	MA	1.1302	19.03	14.95	17.2	2.56216	0.741586	0.441111	0.818473	0.90606	0.6621	0.0018	1.7069	0.0046	2.43	-	-	-	-	-	-	-	-	-	-	-
UK-MA-11_10	Megalochori_coast	MA	0.5303	22.05	9.85	14.88	1.69218	0.837369	0.313383	0.871036	0.961349	0.2752	0.0025	1.9268	0.0173	2.43	-	-	-	-	-	-	-	-	-	-	-
UK-MA-11_11	Megalochori_coast	MA	0.6911	18.9	9.4	16.63	1.54697	0.783253	0.446746	0.816154	0.959688	0.3353	0.0046	1.5817	0.0213	2.43	-	-	-	-	-	-	-	-	-	-	-
UK-MA-12_01	Fira_quarry	MA	13.2388	38.95	26.63	36.15	19.6329	0.5949	0.674315	0.722504	0.823387	7.9533	0.0295	1.6646	0.0062	2.43	-	-	-	-	-	-	-	-	-	-	-
UK-MA-12_02	Fira_quarry	MA	5.5885	38.54	19.32	34.62	13.4972	0.773931	0.414048	0.82961	0.932886	3.0513	0.0198	1.8315	0.012	2.43	-	-	-	-	-	-	-	-	-	-	-
UK-MA-12_03	Fira_quarry	MA	2.7993	33.89	20.52	24.08	8.76807	0.836851	0.319261	0.868617	0.963429	1.4305	0.0019	1.9569	0.0025	2.43	34.48	21.4	8.26367	-	-	-	-	-	-	-	-
UK-MA-12_04	Fira_quarry	MA	4.9335	30.11	19.41	29.28	8.95996	0.669016	0.550616	0.773409	0.865023	2.9656	0.0108	1.6636	0.0061	2.43	-	-	-	-	-	-	-	-	-	-	-
UK-MA-12_05	Fira_quarry	MA	2.0206	27.59	16.64	18.59	4.46872	0.751763	0.452165	0.813924	0.923629	1.1093	0.0012	1.8216	0.0019	2.43	28.62	18.14	4.93109	0.843898	0.409768	0.722225	0.100829	0.7248	0.052562	0.95715	0.0147658
UK-MA-12_06	Fira_quarry	MA	1.3833	28.18	14.55	18	3.86434	0.819943	0.357966	0.852689	0.961597	0.6958	0.0014	1.988	0.004	2.43	-	-	-	-	-	-	-	-	-	-	-
UK-MA-12_07	Fira_quarry	MA	1.1838	19.67	14.11	15.52	2.25539	0.734414	0.524876	0.784002	0.936751	0.599	0.0016	1.9764	0.0053	2.43	-	-	-	-	-	-	-	-	-	-	-
UK-MA-12_08	Fira_quarry	MA	0.7932	15.92	14.29	11.89	1.4163	0.691944	0.56005	0.769527	0.899182	0.4363	0.001	1.8179	0.0044	2.43	-	-	-	-	-	-	-	-	-	-	-
UK-MA-13_01	Fira_quarry	MA	5.6997	38.85	20.83	29.07	12.3175	0.758937	0.46273	0.809576	0.93745	2.9693	0.0022	1.9196	0.0014	2.43	-	-	-	-	-	-	-	-	-	-	-
UK-MA-13_02	Fira_quarry	MA	5.9645	37.41	22.7	29.93	13.3082	0.767249	0.448183	0.815563	0.94076	3.0975	0.007	1.9256	0.0044	2.43	-	-	-	-	-	-	-	-	-	-	-
UK-MA-13_03	Fira_quarry	MA	4.5359	32.85	21.89	26.63	10.0265	0.759309	0.45239	0.813831	0.933005	2.4133	0.0043	1.8795	0.0034	2.43	33.93	23.7	9.97882	0.826837	0.454553	0.83225	0.0810413	0.74	0.0295483	0.96115	0.0123462
UK-MA-13_04	Fira_quarry	MA	4.869	38.75	19	23.73	9.14791	0.666864	0.532253	0.780966	0.853896	3.0475	0.0035	1.5977	0.0018	2.43	-	-	-	-	-	-	-	-	-	-	-
UK-MA-13_05	Fira_quarry	MA	4.752	33.81	22.25	23.38	9.20912	0.701807	0.51601	0.78765	0.891013	2.7461	0.0097	1.7305	0.0062	2.43	-	-	-	-	-	-	-	-	-	-	-
UK-MA-13_06	Fira_quarry	MA	3.4445	36.05	21.48	22.97	9.31321	0.7829	0.369851	0.847798	0.923451	2.0219	0.0022	1.7036	0.0018	2.43	-	-	-	-	-	-	-	-	-	-	-
UK-MA-13_07	Fira_quarry	MA	2.4994	31.15	17.45	20.54	5.84592	0.760328	0.427546	0.824055	0.922667	1.4011	0.0032	1.7839	0.004	2.43	-	-	-	-	-	-	-	-	-	-	-
UK-MA-13_08	Fira_quarry	MA	1.3214	21.88	11.73	16.95	2.27779	0.659363	0.580124	0.761266	0.86614	0.7759	0.117	1.703	0.2394	2.43	22.56	14.63	2.52829	0.800897	0.522646	0.72735	0.12701	0.7502	0.034958	0.96295	0.00642242
UK-MA-14_01	Fira_quarry	MA	6.5684	37.43	26.24	30.62	15.7466	0.741151	0.417131	0.828341	0.894741	4.076	0.0065	1.6115	0.0026	2.43	-	-	-	-	-	-	-	-	-	-	-
UK-MA-14_02	Fira_quarry	MA	4.9392	30.98	21.71	27.24	9.59283	0.749167	0.514884	0.788113	0.950583	2.4062	0.0018	2.0527	0.0016	2.43	-	-	-	-	-	-	-	-	-	-	-
UK-MA-14_03	Fira_quarry	MA	2.9596	28.18	20.45	25.83	7.79394	0.763547	0.379731	0.843732	0.904964	1.8429	0.0023	1.606	0.002	2.43	-	-	-	-	-	-	-	-	-	-	-
UK-MA-14_04	Fira_quarry	MA	2.8231	31.58	22.71	26.15	9.81973	0.840006	0.287493	0.88169	0.952722	1.5711	0.0006	1.7969	0.0007	2.43	-	-	-	-	-	-	-	-	-	-	-
UK-MA-14_05	Fira_quarry	MA	2.1758	29.45	18.55	21.15	6.04976	0.777661	0.359651	0.851996	0.912752	1.3451	0.0017	1.6175	0.002	2.43	-	-	-	-	-	-	-	-	-	-	-
UK-MA-14_06	Fira_quarry	MA	2.9781	35.39	13.88	20.89	5.37288	0.704069	0.554284	0.7719	0.912125	1.59	0.0018	1.873	0.0021	2.43	-	-	-	-	-	-	-	-	-	-	-
UK-MA-14_07	Fira_quarry	MA	1.9878	21.48	18.35	21.15	4.36495	0.766549	0.4554	0.812592	0.943338	1.019	0.0019	1.9507	0.0036	2.43	23.16	19.3	4.51702	0.832355	0.440069	0.91585	0.0259851	0.7942	0.0189383	0.96695	0.00694604
UK-MA-14_08	Fira_quarry	MA	1.6225	24.68	12.57	16.93	2.75002	0.721748	0.589995	0.757204	0.953175	0.7652	0.0012	2.1203	0.0032	2.43	-	-	-	-	-	-	-	-	-	-	-
UK-MA-14_09	Fira_quarry	MA	0.8771	21.02	10.73	20.03	2.36544	0.754422	0.370798	0.847408	0.89027	0.5809	0.0038	1.5098	0.0098	2.43	-	-	-	-	-	-	-	-	-	-	-
UK-MA-14_10	Fira_quarry	MA	0.8259	16.98	8.96	12.37	0.985403	0.699209	0.838134	0.655089	1.06735	0.2964	0.0007	2.7866	0.007	2.43	16.94	10.94	1.06157	0.703618	0.778002	0.75305	0.115111	0.71305	0.02092	0.9442	0.00691809
UK-MA-14_11	Fira_quarry	MA	0.7785	24.2	12.42	12.89	2.02856	0.815534	0.383769	0.84207	0.968487	0.3742	0.0032	2.0803	0.0181	2.43	-	-	-	-	-	-	-	-	-	-	-
UK-MA-14_12	Fira_quarry	MA	0.5314	21.6	8.18	11.5	1.06391	0.747534	0.49948	0.794453	0.940942	0.2686	0.0065	1.9786	0.0463	2.43	-	-	-	-	-	-	-	-	-	-	-
UK-MA-15_01	Fira_quarry	MA	7.1289	45.57	30.65	25.96	18.9851	0.82628	0.3755	0.845473	0.977298	3.2981	0.0051	2.1797	0.0034	2.43	-	-	-	-	-	-	-	-	-	-	-
UK-MA-15_02	Fira_quarry	MA	6.2053	39.46	24.05	31.1	15.4537	0.774267	0.401543	0.834756	0.927537	3.4884	0.0036	1.7788	0.0018	2.43	39.85	24.62	12.6475	0.813091	0.490636	0.7307	0.0828028	0.7225	0.0205098	0.95505	0.00509387
UK-MA-15_03	Fira_quarry	MA	2.2549	31.03	17.36	22.43	6.32644	0.794513	0.356425	0.853323	0.931081	1.3	0.0033	1.7346	0.0044	2.43	-	-	-	-	-	-	-	-	-	-	-
UK-MA-15_04	Fira_quarry	MA	2.0139	30.28	15.07	21.62	5.16563	0.797837	0.389865	0.839562	0.950302	1.0443	0.0031	1.9286	0.0057	2.43	-	-	-	-	-	-	-	-	-	-	-
UK-MA-15_05	Fira_quarry	MA	1.1657	22.65	16.25	18.52	3.56912	0.819087	0.326607	0.865594	0.946272	0.6457	0.0008	1.8053	0.0023	2.43	-	-	-	-	-	-	-	-	-	-	-
UK-MA-15_06	Fira_quarry	MA	0.9924	19.52	11.25	19.41	2.23181	0.796129	0.444662	0.817011	0.974441	0.455	0.0022	2.1809	0.0103	2.43	-	-	-	-	-	-	-	-	-	-	-
UK-MA-16_01	Fira_quarry	MA	7.4411	36.29	20.61	22.84	8.94457	0.588633	0.831912	0.657649	0.895057	3.6795	0.0088	2.0223	0.0048	2.43	-	-	-	-	-	-	-	-	-	-	-
UK-MA-16_02	Fira_quarry	MA	3.3434	32.7	15.76	30.09	8.11942	0.748566	0.411778	0.830544	0.901296	2.0415	0.0031	1.6377	0.0025	2.43	-	-	-	-	-	-	-	-	-	-	-
UK-MA-16_03	Fira_quarry	MA	3.2655	32.92	18.06	22.63	7.04467	0.768733	0.463542	0.809242	0.949942	1.6292	0.0023	2.0044	0.0028	2.43	-	-	-	-	-	-	-	-	-	-	-
UK-MA-16_04	Fira_quarry	MA	3.4466	30.44	17.82	24.73	7.02385	0.730732	0.4907	0.798066	0.915628	1.8913	0.0033	1.8224	0.0032	2.43	-	-	-	-	-	-	-	-	-	-	-
UK-MA-16_05	Fira_quarry	MA	3.7625	29.51	17.53	21.83	5.91294	0.681749	0.636316	0.738141	0.923602	1.8818	0.0017	1.9994	0.0018	2.43	-	-	-	-	-	-	-	-	-	-	-
UK-MA-16_06	Fira_quarry	MA	2.7364	26.88	16.71	23.9	5.62085	0.768932	0.48683	0.799658	0.961575	1.2988	0.003	2.1069	0.0048	2.43	-	-	-	-	-	-	-	-	-	-	-
UK-MA-16_07	Fira_quarry	MA	2.2444	30.56	17.82	23.31	6.64664	0.838339	0.337675	0.861039	0.973637	1.0745	0.0014	2.0887	0.0027	2.43	30.87	20.37	6.70683	0.872517	0.334644	0.8057	0.104889	0.6582	0.0309784	0.93535	0.0102336
UK-MA-16_08	Fira_quarry	MA	1.2264	26.38	13.75	23.81	4.52205	0.793833	0.271204	0.888393	0.89356	0.9323	0.0042	1.9397	0.013	2.43	26.91	19.16	5.17253	0.909677	0.237099	0.80745	0.106853	0.66005	0.0220034	0.9291	0.00849058
UK-MA-16_09	Fira_quarry	MA	1.1424	26.77	11.84	17.92	2.97397	0.792634	0.384133	0.841921	0.941459	0.6167	0.0018	1.8524	0.0053	2.43	-	-	-	-	-	-	-	-	-	-	-
UK-MA-16_10	Fira_quarry	MA	1.2588	22.06	15.23	15.75	2.77067	0.761285	0.454331	0.813033	0.936352	0.6614	0.0003	1.9032	0.0008	2.43	-	-	-	-	-	-	-	-	-	-	-
UK-MA-16_11	Fira_quarry	MA	1.2929	24.15	14.76	16.7	3.11687	0.769127	0.414807	0.829297	0.927444	0.7196	0.009	1.7967	0.0022	2.43	-	-	-	-	-	-	-	-	-	-	-
UK-MA-17_01	Fira_quarry	MA	-	46.74	37.17	39.81	-	-	-	#VALUE!	-	-	-	-	-	2.43	-	-	-	-	-	-	-	-	-	-	-
UK-MA-17_02	Fira_quarry	MA	4.395	40.32	19.73	21.99	9.15949	0.759091	0.47983	0.802539	0.945862	2.2066	0.0101	1.9918	0.0091	2.43	-	-	-	-	-	-	-	-	-	-	-
UK-MA-17_03	Fira_quarry	MA	3.5397	38.59	18.98	33.9	13.0008	0.843979	0.272268	0.887955	0.950474	2.0284	0.005	1.7451	0.0043	2.43	-	-	-	-	-	-	-	-	-	-	-
UK-MA-17_04	Fira_quarry	MA	2.0189	38.15	17.55	19.98	7.00432	0.834588	0.288237	0.881384	0.946906	1.1586	0.0062	1.7425	0.0093	2.43	33.89	18.52	6.08628	0.873633	0.331713	0.6545	0.121034	0.6554	0.0489054	0.94255	0.00980038
UK-MA-17_05	Fira_quarry	MA	0.599	18.93	13.26	13.74	1.80584	0.83498	0.331701	0.863497	0.966975	0.298	0.0009	2.0099	0.006	2.43	19.22	12.91	1.67728	0.863952	0.357127	0.7708	0.0665098	0.76875	0.0218332	0.96005	0.00697478
UK-MA-17_06	Fira_quarry	MA	0.8047	20.42	12.27	15.79	2.07148	0.776537	0.388466	0.840137	0.924297	0.4629	0.0017	1.7385	0.0064	2.43	-	-	-	-	-	-	-	-	-	-	-
UK-MA-18_01	Fira_quarry	MA	5.4253	42.97	27.18	31.88	19.4954	0.865281	0.278286	0.885479	0.97719	2.6264	0.003	2.0657	0.0023	2.43	-	-	-	-	-	-	-	-	-	-	-
UK-MA-18_02	Fira_quarry	MA	3.2789	37.43	16.17	28.94	9.17122	0.821638	0.357521	0.852872	0.963377	1.6358	0.00031	2.0045	0.0038	2.43	-	-	-	-	-	-	-	-	-	-	-
UK-MA-18_03	Fira_quarry	MA	2.8558	34.09	23.29	24.06	10.0021	0.841363	0.28552	0.882502	0.953384	1.5867	0.0042	1.7998	0.0048	2.43	-	-	-	-	-	-	-	-	-	-	-
UK-MA-18_04	Fira_quarry	MA	2.4697	31.68	23.55	25.51	9.96518	0.866425	0.247833	0.898011	0.964826	1.3311	0.0039	1.8554	0.0054	2.43	-	-	-	-	-	-	-	-	-	-	-
UK-MA-18_05	Fira_quarry	MA	2.2112	30.1	14.99	20.74	4.89977	0.752539	0.451287	0.814285	0.924172	1.2125	0.0005	1.8236	0.0007	2.43	-	-	-	-	-	-	-	-	-	-	-
UK-MA-18_06	Fira_quarry	MA	1.3934	30.51	14.25	21.63	4.92393	0.858304	0.282985	0.883545	0.971432	0.6977	0.0036	1.9972	0.0104	2.43	30.62	18.97	5.7695	0.907996	0.241511	0.7498	0.117556	0.687	0.038766	0.9404	0.0181146
UK-MA-18_07	Fira_quarry	MA	2.0131	25.1	17.65	20.83	4.83177	0.820811	0.416638	0.828544	0.990667	0.8658	0.0039	2.3251	0.0104	2.43	-	-	-	-	-	-	-	-	-	-	-
UK-MA-18_08	Fira_quarry	MA	-	-	-	-	-	-	-	#VALUE!	-	-	-	-	-	2.43	-	-	-	-	-	-	-	-	-	-	-
UK-MA-18_09	Fira_quarry	MA	0.6	20.81	13.89	18.52	2.80294	0.893326	0.214061	0.911909	0.979622	0.299	0.002	2.0067	0.0131	2.43	21.06	13.62	2.04556	0.888259	0.293319	0.75075	0.0742522	0.7121	0.0264403	0.94655	0.00984619
UK-MB-01_01	Akrotiri	MB	1.0313	23.08	12.43	16.15	2.42593	0.701599	0.425115	0.825055	0.850366	0.7239	0.0033	1.4246	0.0064	2.43	-	-	-	-	-	-	-	-	-	-	-
UK-MB-01_02	Akrotiri	MB	0.9007	17.53	16.18	16.21	2.40737	0.791016	0.374143	0.846032	0.934973	0.5031	0.0028	1.7902	0.0101	2.43	-	-	-	-	-	-	-	-	-	-	-
UK-MB-01_03	Akrotiri	MB	0.8977	25.98	9.69	16.76	2.2092	0.755387	0.406346	0.83278	0.907067	0.5404	0.0035	1.6612	0.0108	2.43	-	-	-	-	-	-	-	-	-	-	-
UK-MB-01_04	Akrotiri	MB	0.6681	19.93	12.2	12.22	1.55574	0.723218	0.429442	0.823275	0.878465	0.4306	0.0025	1.5515	0.009	2.43	-	-	-	-	-	-	-	-	-	-	-
UK-MB-01_05	Akrotiri	MB	0.849	18.32	11.53	16.35	1.8083	0.725267	0.469501	0.80679	0.898955	0.4968	0.0034	1.7088	0.0118	2.43	-	-	-	-	-	-	-	-	-	-	-
UK-MB-01_06	Akrotiri	MB	0.7467	18.75	16.57	12.35	2.00904	0.830715	0.371669	0.84705	0.980716	0.3401	0.003	2.1958	0.0197	2.43	-	-	-	-	-	-	-	-	-	-	-
UK-MB-01_07	Akrotiri	MB	1.2439	23.22	13.16	14.72	2.35518	0.709831	0.528154	0.782652	0.906956	0.6834	0.0037	1.8202	0.01	2.43	-	-	-	-	-	-	-	-	-	-	-
UK-MB-01_08	Akrotiri	MB	1.3724	21.94	13.75	15.57	2.45939	0.639097	0.558026	0.77036	0.829608	0.8876	0.0021	1.5462	0.0037	2.43	-	-	-	-	-	-	-	-	-	-	-
UK-MB-01_09	Akrotiri	MB	0.7265	21.5	9.34	17.62	1.85263	0.792026	0.392144	0.838624	0.944435	0.3853	0.1238	2.1626	1.0495	2.43	-	-	-	-	-	-	-	-	-	-	-
UK-MB-01_10	Akrotiri	MB	0.8332	17.33	14.13	14.7	1.88476	0.662186	0.442072	0.818078	0.809441	0.6367	0.951	1.3087	0.2133	2.43	20.1	14.61	2.24644	0.845781	0.370898	0.8221	0.0568022	0.78175	0.0163947	0.9655	0.00664455
UK-MB-01_11	Akrotiri	MB	0.407	13.74	10.86	12.6	0.984432	0.798564	0.413436	0.829862	0.962286	0.1983	0.0017	2.0525	0.017	2.43	-	-	-	-	-	-	-	-	-	-	-
UK-MB-01_12	Akrotiri	MB	0.3386	17.46	7.68	12.53	0.879742	0.81074	0.384886	0.841611	0.963319	0.1665	0.0048	2.0335	0.0566	2.43	-	-	-	-	-	-	-	-	-	-	-
UK-MB-01_13	Akrotiri	MB	0.404	13.44	9.17	12.75	0.822768	0.789977	0.491025	0.797932	0.990031	0.1728	0.0065	2.3383	0.0842	2.43	-	-	-	-	-	-	-	-	-	-	-
UK-MB-01_14	Akrotiri	MB	4.0167	33.31	22.76	25.59	10.1582	0.763137	0.395415	0.837278	0.91145	2.4061	0.0034	1.6694	0.0023	2.43	-	-	-	-	-	-	-	-	-	-	-
UK-MB-01_15	Akrotiri	MB	2.2019	27.25	15.44	24.93	5.49205	0.768902	0.400925	0.83501	0.92083	1.2692	0.0773	1.7349	0.1166	2.43	-	-	-	-	-	-	-	-	-	-	-
UK-MB-01_16	Akrotiri	MB	2.1523	35.42	15.89	20.93	6.16794	0.812239	0.348949	0.856399	0.948435	1.1581	0.0054	1.8584	0.0087	2.43	-	-	-	-	-	-	-	-	-	-	-
UK-MB-01_17	Akrotiri	MB	2.3744	25.97	17.96	24.68	6.02729	0.764222	0.393942	0.837884	0.912086	1.4211	0.0052	1.6708	0.0061	2.43	26.7	20.58	5.92108	0.833261	0.401008	0.83	0.0793914	0.7609	0.0174009	0.95835	0.00569451
UK-MB-01_18	Akrotiri	MB	2.5566	28.56	19.17	22.15	6.34969	0.751201	0.402634	0.834307	0.900388	1.5798	0.0555	1.6183	0.0544	2.43	-	-	-	-	-	-	-	-	-	-	-
UK-MB-01_19	Akrotiri	MB	1.5765	26.04	14.48	18.61	3.67413	0.706815	0.429081	0.823423	0.858386	1.0772	0.003	1.4636	0.004	2.43	-	-	-	-	-	-	-	-	-	-	-
UK-MB-01_20	Akrotiri	MB	1.3377	23.98	16.1	19.5	3.94192	0.815851	0.339352	0.860349	0.94828	0.7259	0.003	1.8428	0.0077	2.43	-	-	-	-	-	-	-	-	-	-	-
UK-MB-01_21	Akrotiri	MB	1.8726	24.54	16.33	20.18	4.23429	0.739106	0.442247	0.818006	0.903547	1.1047	0.005	1.6951	0.0076	2.43	-	-	-	-	-	-	-	-	-	-	-
UK-MB-01_22	Akrotiri	MB	1.2197	23.58	13.6	13.97	2.34573	0.689094	0.519966	0.786022	0.876686	0.7293	0.0027	1.6724	0.0061	2.43	-	-	-	-	-	-	-	-	-	-	-
UK-MB-02_01	Akrotiri	MB	4.4176	38.68	20.48	24.63	10.216	0.735032	0.432421	0.822049	0.894147	2.7069	0.002	1.632	0.0012	2.43	-	-	-	-	-	-	-	-	-	-	-
UK-MB-02_02	Akrotiri	MB	3.7732	40.69	18.31	28.88	11.2661	0.796814	0.334918	0.862174	0.924192	2.2891	0.0028	1.6478	0.002	2.43	-	-	-	-	-	-	-	-	-	-	-
UK-MB-02_03	Akrotiri	MB	2.8792	27.95	17.98	21.04	5.53625	0.693927	0.520063	0.785982	0.882878	1.6945	0.0015	1.6991	0.0016	2.43	-	-	-	-	-	-	-	-	-	-	-
UK-MB-02_04	Akrotiri	MB	2.014	29.74	14.92	18.88	4.38642	0.714437	0.459144	0.811052	0.880877	1.2526	0.0013	1.6078	0	2.43	-	-	-	-	-	-	-	-	-	-	-
UK-MB-02_05	Akrotiri	MB	1.7674	24.55	22.63	13.72	3.99106	0.745381	0.442839	0.817762	0.91149	1.0162	0.0028	1.7392	0.0016	2.43	-	-	-	-	-	-	-	-	-	-	-
UK-MB-02_06	Akrotiri	MB	1.1447	20.75	14.91	14.76	2.39101	0.668131	0.478752	0.802983	0.832062	0.7935	0.0037	1.4425	0.0067	2.43	21.54	14.72	2.44377	0.805232	0.468416	0.8112	0.0669736	0.79895	0.0224332	0.96655	0.0054081
UK-MB-02_07	Akrotiri	MB	1.1795	23.41	13.19	15.38	2.48657	0.688246	0.474348	0.804795	0.855181	0.7752	0.0015	1.5216	0.0029	2.43	23.84	14.46	2.61001	0.812094	0.451915	0.71865	0.103493	0.7726	0.0188664	0.96955	0.00376132
UK-MB-02_08	Akrotiri	MB	1.203	22.01	14.47	20.06	3.34517	0.74091	0.359623	0.852007	0.869606	0.8667	0.0019	1.388	0.003	2.43	-	-	-	-	-	-	-	-	-	-	-
UK-MB-02_09	Akrotiri	MB	0.8435	24.94	8.53	17.4	1.93818	0.755647	0.435203	0.820904	0.920505	0.4736	0.0012	1.7809	0.0044	2.43	-	-	-	-	-	-	-	-	-	-	-
UK-MB-02_10	Akrotiri	MB	0.3756	15.45	8.23	11.23	0.747664	0.695585	0.502364	0.793266	0.876863	0.2276	0.0016	1.6504	0.0118	2.43	-	-	-	-	-	-	-	-	-	-	-
UK-MB-02_11	Akrotiri	MB	2.7093	29	17.15	24.67	6.42436	0.788181	0.421723	0.826451	0.953693	1.3608	0.0025	1.6619	0.0025	2.43	-	-	-	-	-	-	-	-	-	-	-
UK-MB-02_12	Akrotiri	MB	3.4344	29.51	15.49	29.09	6.96246	0.719826	0.493274	0.797007	0.903162	1.9507	0.0049	1.7606	0.0044	2.43	-	-	-	-	-	-	-	-	-	-	-
UK-MB-02_13	Akrotiri	MB	6.5738	45.51	22.48	30.15	16.1506	0.760405	0.407031	0.832498	0.913403	3.8696	0.0029	1.6988	0.0013	2.43	-	-	-	-	-	-	-	-	-	-	-
UK-MB-03_01	Akrotiri	MB	3.2209	35.91	18.03	21.76	7.37681	0.699355	0.436625	0.820319	0.852541	2.2178	0.0038	1.4523	0.0025	2.43	35.805	19.467	7.10871	0.811604	0.453092	0.702329	0.117701	0.769588	0.0415888	0.971341	0.00778921
UK-MB-03_02	Akrotiri	MB	9.2297	47.94	25.88	31.43	20.4176	0.682519	0.452046	0.813973	0.838504	6.4822	0.0022	1.4238	0.0005	2.43	-	-	-	-	-	-	-	-	-	-	-
UK-MB-03_03	Akrotiri	MB	1.5719	22.44	16.76	18.34	3.61156	0.715469	0.435241	0.820888	0.871579	1.0276	0.006	1.5296	0.0088	2.43	-	-	-	-	-	-	-	-	-	-	-
UK-MB-03_04	Akrotiri	MB	7.7775	42.01	24.5	31.26	16.8464	0.657392	0.461672	0.810011	0.811584	5.7717	0.0059	1.3475	0.0014	2.43	-	-	-	-	-	-	-	-	-	-	-
UK-MB-03_05	Akrotiri	MB	3.8749	33.97	15.77	26.75	7.50325	0.653217	0.516429	0.787478	0.829506	2.602	0.0028	1.4892	0.0016	2.43	-	-	-	-	-	-	-	-	-	-	-
UK-MB-03_06	Akrotiri	MB	1.1847	24.57	8.66	18.98	2.11455	0.696909	0.560261	0.76944	0.905736	0.6409	0.0032	1.8485	0.0092	2.43	24.52	14.83	2.82359	0.825542	0.419572	0.63219	0.149234	0.710905	0.0624491	0.953905	0.0151025
UK-MB-03_07	Akrotiri	MB	1.6914	20.13	15.12	18.11	2.88611	0.607187	0.586049	0.758828	0.800165	1.1337	0.0026	1.4919	0.0035	2.43	-	-	-	-	-	-	-	-	-	-	-
UK-MB-03_08	Akrotiri	MB	1.9644	31.39	13.45	19.1	4.22227	0.709303	0.465248	0.80854	0.877264	1.2274	0.0033	1.6004	0.0043	2.43	-	-	-	-	-	-	-	-	-	-	-
UK-MB-04_01	Megalochori_quarry	MB	10.9207	44.39	32.28	35.26	26.4545	0.773252	0.412811	0.830119	0.931496	5.9985	0.0106	1.8206	0.0032	2.43	-	-	-	-	-	-	-	-	-	-	-
UK-MB-04_02	Megalochori_quarry	MB	7.9711	44.36	27.85	35.18	22.7568	0.773918	0.350273	0.855855	0.904264	5.1449	0.0098	1.5493	0.0029	2.43	-	-	-	-	-	-	-	-	-	-	-
UK-MB-04_03	Megalochori_quarry	MB	2.5752	30.65	14.58	20.42	4.77796	0.667787	0.538975	0.7782	0.858118	1.5873	0.0033	1.6224	0.00374	2.43	-	-	-	-	-	-	-	-	-	-	-
UK-MB-04_04	Megalochori_quarry	MB	2.2673	25.28	15.85	21	4.40579	0.706546	0.514618	0.788223	0.896378	1.2929	0.0035	1.7536	0.0047	2.43	-	-	-	-	-	-	-	-	-	-	-
UK-MB-04_05	Megalochori_quarry	MB	1.5841	22.8	16.9	18.1	3.65173	0.756335	0.433794	0.821484	0.920693	0.8898	0.0032	1.7802	0.0063	2.43	-	-	-	-	-	-	-	-	-	-	-
UK-MB-04_06	Megalochori_quarry	MB	1.0552	22.27	13.31	22.59	3.50601	0.829493	0.300969	0.876144	0.946753	0.5978	0.0037	1.7651	0.0109	2.43	22.48	16.42	3.17352	0.861746	0.332501	0.76535	0.106303	0.7627	0.0316498	0.9637	0.00701498
UK-MB-04_07	Megalochori_quarry	MB	1.2434	24.91	14.7	18.62	3.57001	0.810141	0.34829	0.856671	0.945685	0.6778	0.0065	1.8344	0.0173	2.43	-	-	-	-	-	-	-	-	-	-	-
UK-MB-04_08	Megalochori_quarry	MB	0.777	18.92	11.5	13.51	1.53912	0.735628	0.504833	0.79225	0.928531	0.4069	0.0046	1.9095	0.0215	2.43	-	-	-	-	-	-	-	-	-	-	-
UK-MB-04_09	Megalochori_quarry	MB	0.917	18.61	12.16	16.07	1.90412	0.748755	0.481587	0.801816	0.933824	0.4784	0.0007	1.9166	0.0027	2.43	-	-	-	-	-	-	-	-	-	-	-
UK-MB-04_10	Megalochori_quarry	MB	0.3333	14.84	10.23	13.08	1.03972	0.863136	0.320567	0.868079	0.994306	0.1423	0.0045	2.3424	0.0725	2.43	-	-	-	-	-	-	-	-	-	-	-
UK-MB-04_11	Megalochori_quarry	MB	0.3697	16.88	8.54	13.2	0.996329	0.840816	0.371062	0.8473	0.992348	0.1586	0.0008	2.3311	0.0111	2.43	-	-	-	-	-	-	-	-	-	-	-
UK-MB-04_12	Megalochori_quarry	MB	0.2659	15.04	7.64	11.94	0.718363	0.798709	0.370147	0.847676	0.942234	0.1446	0.0009	1.8385	0.0114	2.43	15.02	9.05	0.644118	0.828352	0.412812	0.6515	0.090579	0.75595	0.0362801	0.96065	0.00933421
UK-MB-04_13	Megalochori_quarry	MB	0.3191	11.28	8.24	11	0.535337	0.699442	0.596073	0.754703	0.926778	0.1609	0.001	1.9834	0.0124	2.43	-	-	-	-	-
UK-MB-04_14	Megalochori_quarry	MB	-	13.57	8.19	11.66	-	-	-	#VALUE!	-	-	-	-	-	2.43	-	-	-	-	-	-	-	-	-	-	-
UK-MB-05_01	Megalochori_quarry	MB	2.6054	32.35	21.52	28.94	10.5491	0.818903	0.246979	0.898362	0.911551	1.9104	0.0011	1.3638	0.0008	2.43	-	-	-	-	-	-	-	-	-	-	-
UK-MB-05_02	Megalochori_quarry	MB	1.7871	30.38	14.9	18.71	4.43452	0.747955	0.402998	0.834157	0.896659	1.1177	0.0034	1.5989	0.0048	2.43	-	-	-	-	-	-	-	-	-	-	-
UK-MB-05_03	Megalochori_quarry	MB	1.3917	26.62	13.15	20.58	3.77205	0.795894	0.36895	0.848169	0.938367	0.7699	0.0031	1.8077	0.0072	2.43	-	-	-	-	-	-	-	-	-	-	-
UK-MB-05_04	Megalochori_quarry	MB	1.9827	31.18	18.45	18.31	5.51518	0.771612	0.359499	0.852058	0.905586	1.2596	0.0021	1.5741	0.0026	2.43	-	-	-	-	-	-	-	-	-	-	-
UK-MB-05_05	Megalochori_quarry	MB	1.5411	26.88	13.5	15.89	3.01916	0.675572	0.510441	0.789942	0.855217	0.9795	0.0034	1.5734	0.0055	2.43	-	-	-	-	-	-	-	-	-	-	-
UK-MB-05_06	Megalochori_quarry	MB	1.5049	24.81	13.53	21.36	3.75426	0.745463	0.400851	0.835041	0.892726	0.9556	0.0919	1.5937	0.1557	2.43	-	-	-	-	-	-	-	-	-	-	-
UK-MB-05_07	Megalochori_quarry	MB	1.365	23.11	14.53	19.22	3.37923	0.741331	0.403938	0.83377	0.889132	0.8741	0.0043	1.5616	0.0077	2.43	-	-	-	-	-	-	-	-	-	-	-
UK-MB-05_08	Megalochori_quarry	MB	0.9816	23.33	12.99	14.28	2.26595	0.736579	0.433195	0.82173	0.896375	0.5969	0.0019	1.6446	0.0053	2.43	-	-	-	-	-	-	-	-	-	-	-
UK-MB-05_09	Megalochori_quarry	MB	0.7945	24.08	11.83	15.76	2.35069	0.804909	0.337985	0.860911	0.934949	0.4586	0.0025	1.7323	0.0096	2.43	-	-	-	-	-	-	-	-	-	-	-
UK-MB-05_10	Megalochori_quarry	MB	1.2905	22.77	14.78	17.54	3.09076	0.752715	0.417534	0.828175	0.908884	0.7643	0.0054	1.6885	0.0118	2.43	-	-	-	-	-	-	-	-	-	-	-
UK-MB-05_11	Megalochori_quarry	MB	1.2493	24.44	14.91	15.01	2.8639	0.750026	0.436223	0.820484	0.914126	0.7159	0.0022	1.745	0.0054	2.43	-	-	-	-	-	-	-	-	-	-	-
UK-MB-05_12	Megalochori_quarry	MB	0.8139	17.28	13.57	14.18	1.741	0.719988	0.46749	0.807617	0.891497	0.4875	0.0025	1.6677	0.0085	2.43	-	-	-	-	-	-	-	-	-	-	-
UK-MB-05_13	Megalochori_quarry	MB	1.1425	22.16	16	19.27	3.57742	0.816963	0.319364	0.868574	0.940579	0.6548	0.003	1.7449	0.008	2.43	-	-	-	-	-	-	-	-	-	-	-
UK-MB-05_14	Megalochori_quarry	MB	0.7276	19.61	10.74	18.23	2.01033	0.820079	0.361931	0.851057	0.9636	0.3617	0.0008	2.0118	0.0047	2.43	-	-	-	-	-	-	-	-	-	-	-
UK-MB-05_15	Megalochori_quarry	MB	0.6284	20.95	11.85	19.55	2.54125	0.846414	0.24728	0.898239	0.942304	0.3903	0.0012	1.6101	0.0048	2.43	21.52	13.8	2.14585	0.878235	0.292845	0.71235	0.132183	0.73395	0.0503403	0.9559	0.0169172
UK-MB-05_16	Megalochori_quarry	MB	0.4053	15.71	8.75	12.12	0.872339	0.754109	0.464613	0.808801	0.932379	0.2145	0.0014	1.8893	0.0123	2.43	-	-	-	-	-	-	-	-	-	-	-
UK-MB-05_17	Megalochori_quarry	MB	0.5525	18.03	8.64	16.73	1.3646	0.786823	0.404882	0.833382	0.944133	0.2909	0.0019	1.8992	0.0122	2.43	-	-	-	-	-	-	-	-	-	-	-
UK-MB-05_18	Megalochori_quarry	MB	0.4329	16.77	10.34	15.36	1.39458	0.798792	0.310416	0.872257	0.915777	0.2806	0.0015	1.5423	0.0084	2.43	-	-	-	-	-	-	-	-	-	-	-
UK-MB-05_19	Megalochori_quarry	MB	0.5198	19.01	10.18	17.99	1.82289	0.831641	0.285152	0.882653	0.942205	0.3069	0.0043	1.6935	0.0235	2.43	-	-	-	-	-	-	-	-	-	-	-
UK-MB-05_20	Megalochori_quarry	MB	0.3627	19.49	6.8	13.57	0.941671	0.801629	0.385166	0.841495	0.952625	0.1868	0.0021	1.9421	0.022	2.43	-	-	-	-	-	-	-	-	-	-	-
UK-MB-05_21	Megalochori_quarry	MB	0.447	17.43	10.33	13.6	1.28214	0.847754	0.348636	0.856528	0.989756	0.1952	0.0018	2.2901	0.0209	2.43	-	-	-	-	-	-	-	-	-	-	-
UK-MB-05_22	Megalochori_quarry	MB	0.448	17.04	11.14	11.08	1.10127	0.716418	0.406804	0.832591	0.860468	0.3123	0.003	1.4347	0.0137	2.43	-	-	-	-	-	-	-	-	-	-	-
UK-MB-05_23	Megalochori_quarry	MB	0.3686	17.75	7.9	11.53	0.846551	0.814778	0.435414	0.820817	0.992642	0.1568	0.0028	2.3511	0.0416	2.43	-	-	-	-	-	-	-	-	-	-	-
UK-MB-05_24	Megalochori_quarry	MB	0.3085	15.36	7.36	10.5	0.621523	0.772172	0.496362	0.795736	0.970388	0.1416	0.0012	2.1788	0.0178	2.43	17.9	9.12	0.779545	0.83545	0.395744	0.6312	0.117541	0.72695	0.0372458	0.95945	0.0111287
UK-MB-06_01	Megalochori_quarry	MB	5.5146	36.22	22.11	28.24	11.8413	0.723046	0.465708	0.808351	0.894471	3.2795	0.0072	1.6815	0.0037	2.43	-	-	-	-	-	-	-	-	-	-	-
UK-MB-06_02	Megalochori_quarry	MB	3.1958	35.66	21.36	22.26	8.87782	0.778921	0.359976	0.851862	0.914375	1.9627	0.0038	1.6282	0.0032	2.43	-	-	-	-	-	-	-	-	-	-	-
UK-MB-06_03	Megalochori_quarry	MB	3.2457	28.28	16.42	24.31	5.91066	0.618689	0.549126	0.774022	0.799317	2.2538	0.0036	1.4401	0.0023	2.43	-	-	-	-	-	-	-	-	-	-	-
UK-MB-06_04	Megalochori_quarry	MB	1.4991	25.26	14.54	18.15	3.49038	0.718799	0.429494	0.823253	0.87312	0.9815	0.0024	1.5273	0.0038	2.43	-	-	-	-	-	-	-	-	-	-	-
UK-MB-06_05	Megalochori_quarry	MB	1.3887	26.84	14.13	21.11	4.19191	0.815335	0.331281	0.86367	0.944035	0.7741	0.0012	1.794	0.0027	2.43	-	-	-	-	-	-	-	-	-	-	-
UK-MB-06_06	Megalochori_quarry	MB	1.3655	22.6	14.29	17.24	2.91526	0.700404	0.468398	0.807244	0.867648	0.8734	0.0024	1.5635	0.0043	2.43	-	-	-	-	-	-	-	-	-	-	-
UK-MB-06_07	Megalochori_quarry	MB	0.946	21.33	12.94	17.14	2.47705	0.742718	0.381906	0.842837	0.881212	0.6373	0.0012	1.4845	0.0027	2.43	-	-	-	-	-	-	-	-	-	-	-
UK-MB-06_08	Megalochori_quarry	MB	-	18.05	12.06	14.52	-	-	-	#VALUE!	-	-	-	-	-	2.43	20.72	15.55	-	-	-	0.82165	0.0627832	0.75855	0.0284578	0.95305	0.0102053
UK-MB-06_09	Megalochori_quarry	MB	0.775	21.18	9.33	12.69	1.31301	0.650802	0.590247	0.7571	0.859599	0.4585	0.002	1.6903	0.0075	2.43	-	-	-	-	-	-	-	-	-	-	-
UK-MB-06_10	Megalochori_quarry	MB	0.7457	16.69	8.47	14.23	1.05328	0.584915	0.70798	0.70865	0.825393	0.4372	0.0015	1.7057	0.0059	2.43	-	-	-	-	-	-	-	-	-	-	-
UK-MB-06_11	Megalochori_quarry	MB	0.6106	20.68	10.52	15.23	1.73486	0.789378	0.351959	0.855161	0.923075	0.3654	0.0033	1.671	0.0151	2.43	-	-	-	-	-	-	-	-	-	-	-
UK-MB-06_12	Megalochori_quarry	MB	0.498	21.18	9.85	12.96	1.41568	0.755312	0.351774	0.855237	0.883161	0.3464	0.0019	1.4377	0.0079	2.43	-	-	-	-	-	-	-	-	-	-	-
UK-MB-06_13	Megalochori_quarry	MB	-	16.98	1.44	13.08	-	-	-	#VALUE!	-	-	-	-	-	2.43	-	-	-	-	-	-	-	-	-	-	-
UK-MB-06_14	Megalochori_quarry	MB	0.4447	16.32	9.62	16.23	1.33417	0.846722	0.333315	0.862833	0.981327	0.2045	0.0033	2.1741	0.0345	2.43	-	-	-	-	-	-	-	-	-	-	-
UK-MB-06_15	Megalochori_quarry	MB	0.6372	19.05	8.38	14.721	1.23048	0.741402	0.517846	0.786895	0.942187	0.3182	0.0006	2.0023	0.004	2.43	-	-	-	-	-	-	-	-	-	-	-
UK-MB-06_16	Megalochori_quarry	MB	0.8898	16.72	11.85	12.86	1.33412	0.731658	0.666958	0.725532	1.00844	0.358	0.0029	2.4852	0.0199	2.43	-	-	-	-	-	-	-	-	-	-	-
UK-MB-06_17	Megalochori_quarry	MB	0.4208	15.91	10.31	10.6	0.910402	0.737369	0.462213	0.809789	0.910569	0.2391	0.0018	1.7602	0.0133	2.43	-	-	-	-	-	-	-	-	-	-	-
UK-MB-06_18	Megalochori_quarry	MB	0.6192	13.02	9.6	12.38	0.810217	0.631704	0.764239	0.685498	0.921525	0.2984	0.0008	2.0747	0.0055	2.43	12.95	9.84	0.656536	0.607845	0.943132	0.827136	0.0495354	0.7965	0.0265223	0.960227	0.00996326
UK-MB-06_19	Megalochori_quarry	MB	0.2021	13.35	6.25	9.48	0.41416	0.823498	0.487976	0.799187	1.03042	0.0731	0.004	2.7662	0.1433	2.43	-	-	-	-	-	-	-	-	-	-	-
UK-MB-07_01	Megalochori_coast	MB	2.0528	31.04	17.77	20.14	5.81657	0.792421	0.352923	0.854764	0.927063	1.2074	0.0018	1.5361	0.006	2.43	-	-	-	-	-	-	-	-	-	-	-
UK-MB-07_02	Megalochori_coast	MB	1.1554	25.18	10.64	19.51	2.73686	0.739592	0.422162	0.826271	0.895097	0.7127	0.0012	1.6211	0.0028	2.43	-	-	-	-	-	-	-	-	-	-	-
UK-MB-07_03	Megalochori_coast	MB	0.6976	23.76	11.17	14.31	1.98856	0.771643	0.350807	0.855635	0.901837	0.4541	0.0018	1.5361	0.006	2.43	-	-	-	-	-	-	-	-	-	-	-
UK-MB-07_04	Megalochori_coast	MB	0.7157	22.58	11.32	14.38	1.92454	0.745082	0.37188	0.846963	0.879711	0.4906	0.0012	1.459	0.0035	2.43	-	-	-	-	-	-	-	-	-	-	-
UK-MB-07_05	Megalochori_coast	MB	0.6479	23.61	11.97	15.6	2.30841	0.826981	0.280669	0.884498	0.934971	0.3994	0.0003	1.6223	0.0012	2.43	-	-	-	-	-	-	-	-	-	-	-
UK-MB-07_06	Megalochori_coast	MB	0.9622	22.45	13.82	15.11	2.45464	0.740247	0.391993	0.838686	0.882627	0.6376	0.002	1.5092	0.0047	2.43	-	-	-	-	-	-	-	-	-	-	-
UK-MB-07_07	Megalochori_coast	MB	0.8316	19.81	12.17	14.36	1.81271	0.695814	0.458761	0.81121	0.857749	0.5514	0.0008	1.5082	0.0023	2.43	-	-	-	-	-	-	-	-	-	-	-
UK-MB-07_08	Megalochori_coast	MB	0.4292	17.79	11.83	15.49	1.70691	0.830864	0.251448	0.896523	0.926762	0.2887	0.001	1.4865	0.0049	2.43	-	-	-	-	-	-	-	-	-	-	-
UK-MB-07_09	Megalochori_coast	MB	0.4493	16.51	10.46	15.01	1.35724	0.824129	0.331038	0.86377	0.954107	0.2387	0.0011	1.882	0.0087	2.43	-	-	-	-	-	-	-	-	-	-	-
UK-MB-07_10	Megalochori_coast	MB	0.6932	16.76	11.93	13.14	1.37565	0.686839	0.503907	0.792631	0.866531	0.4308	0.0006	1.6092	0.0023	2.43	-	-	-	-	-	-	-	-	-	-	-
UK-MB-07_11	Megalochori_coast	MB	0.4372	16.44	9.55	12.56	1.03251	0.805038	0.423435	0.825747	0.974921	0.2013	0.0013	2.1713	0.014	2.43	-	-	-	-	-	-	-	-	-	-	-
UK-MB-07_12	Megalochori_coast	MB	0.3826	16.44	8.81	11.81	0.895625	0.691389	0.427188	0.824203	0.838858	0.2764	0.0014	1.3841	0.007	2.43	-	-	-	-	-	-	-	-	-	-	-
UK-MB-07_13	Megalochori_coast	MB	1.149	24.26	11.01	21.03	2.94114	0.725175	0.390665	0.839233	0.864093	0.8083	0.0011	1.4216	0.0019	2.43	-	-	-	-	-	-	-	-	-	-	-
UK-MB-07_14	Megalochori_coast	MB	1.4298	22.81	16.43	18.58	3.64592	0.728052	0.392164	0.838615	0.86816	0.9915	0.0037	1.442	0.0053	2.43	23.27	16.95	3.50053	0.830166	0.408452	0.77075	0.0709922	0.7926	0.0151704	0.97125	0.00566458
UK-MB-07_15	Megalochori_coast	MB	1.3267	23.74	12.15	18.14	2.73964	0.699924	0.484261	0.800715	0.874123	0.8221	0.0007	1.6138	0.0014	2.43	-	-	-	-	-	-	-	-	-	-	-
UK-MB-07_16	Megalochori_coast	MB	0.5753	20.19	11.69	16.22	2.00447	0.821399	0.287008	0.88189	0.931408	0.358	0.0008	1.6069	0.0034	2.43	-	-	-	-	-	-	-	-	-	-	-
UK-MB-07_17	Megalochori_coast	MB	0.5513	20.09	8.91	14.36	1.34589	0.718923	0.409616	0.831434	0.864679	0.3783	0.001	1.4573	0.0039	2.43	-	-	-	-	-	-	-	-	-	-	-
UK-MB-07_18	Megalochori_coast	MB	0.8918	23.56	12.87	12.97	2.05917	0.70527	0.433087	0.821775	0.858227	0.6069	0.0009	1.4695	0.0021	2.43	-	-	-	-	-	-	-	-	-	-	-
UK-MB-07_19	Megalochori_coast	MB	0.6261	22.01	11.92	16.72	2.29684	0.847138	0.272592	0.887822	0.954175	0.3511	0.003	1.783	0.0151	2.43	-	-	-	-	-	-	-	-	-	-	-
UK-MB-07_20	Megalochori_coast	MB	0.7301	25.59	11.61	15.41	2.3972	0.832846	0.304564	0.874665	0.952189	0.4007	0.0017	1.8222	0.0079	2.43	-	-	-	-	-	-	-	-	-	-	-
UK-MB-07_21	Megalochori_coast	MB	0.6326	18.74	9.62	12.8	1.20824	0.67672	0.523571	0.784539	0.862571	0.3906	0.0007	1.6195	0.0027	2.43	18.68	11.75	1.35037	0.805212	0.468466	0.740476	0.0871565	0.775	0.024896	0.96881	0.00674444
UK-MB-07_22	Megalochori_coast	MB	0.4858	18.05	8.4	15.48	1.22893	0.794373	0.395304	0.837323	0.948706	0.2527	0.0003	1.9227	0.0022	2.43	-	-	-	-	-	-	-	-	-	-	-
UK-MB-07_23	Megalochori_coast	MB	0.5785	17.4	10.06	17.01	1.55901	0.789482	0.371068	0.847297	0.931766	0.3282	0.0012	1.7628	0.0067	2.43	-	-	-	-	-	-	-	-	-	-	-
UK-MB-07_24	Megalochori_coast	MB	0.3982	17.75	8.94	11.35	0.943041	0.729174	0.422251	0.826234	0.882527	0.2554	0.0011	1.5589	0.0065	2.43	-	-	-	-	-	-	-	-	-	-	-
UK-MB-08_01	Megalochori_coast	MB	3.8578	34.26	19.24	27.53	9.50161	0.74096	0.406015	0.832915	0.889598	2.4613	0.0021	1.5674	0.0013	2.43	-	-	-	-	-	-	-	-	-	-	-
UK-MB-08_02	Megalochori_coast	MB	2.4393	32.74	15.62	24.36	6.52282	0.778991	0.373964	0.846105	0.920679	1.4416	0.0032	1.6921	0.0037	2.43	-	-	-	-	-	-	-	-	-	-	-
UK-MB-08_03	Megalochori_coast	MB	3.1081	30.43	15.91	26.46	6.7075	0.735058	0.463377	0.80931	0.908252	1.7771	0.0239	1.749	0.0237	2.43	-	-	-	-	-	-	-	-	-	-	-
UK-MB-08_04	Megalochori_coast	MB	2.1012	25.9	16.68	23.05	5.21393	0.761082	0.402997	0.834158	0.912397	1.2457	0.0032	1.6868	0.0044	2.43	-	-	-	-	-	-	-	-	-	-	-
UK-MB-08_05	Megalochori_coast	MB	1.5034	24.22	13.26	21.63	3.63725	0.759791	0.413335	0.829903	0.915517	0.8737	0.0022	1.7206	0.0044	2.43	-	-	-	-	-	-	-	-	-	-	-
UK-MB-08_06	Megalochori_coast	MB	1.3917	25.35	13.78	16.14	2.95209	0.728328	0.471429	0.805996	0.903637	0.802	0.0007	1.7354	0.0016	2.43	25.19	14.91	2.93212	0.802645	0.474639	0.6709	0.066309	0.68365	0.025478	0.94685	0.00837422
UK-MB-08_07	Megalochori_coast	MB	0.9656	21.76	15.51	20.81	3.6774	0.795073	0.262577	0.891944	0.891393	0.7536	0.0033	1.2812	0.0055	2.43	-	-	-	-	-	-	-	-	-	-	-
UK-MB-08_08	Megalochori_coast	MB	1.1716	22.26	11.52	19.84	2.6639	0.756935	0.439806	0.81901	0.924208	0.6475	0.0004	1.8095	0.0011	2.43	-	-	-	-	-	-	-	-	-	-	-
UK-MB-08_09	Megalochori_coast	MB	0.8351	22.03	13.24	14.73	2.24959	0.745865	0.371223	0.847233	0.880354	0.5717	0.0021	1.4608	0.0054	2.43	-	-	-	-	-	-	-	-	-	-	-
UK-MB-08_10	Megalochori_coast	MB	0.4512	18.3	10.45	13.68	1.36978	0.797048	0.329395	0.864447	0.922033	0.278	0.0019	1.6228	0.0112	2.43	-	-	-	-	-	-	-	-	-	-	-
UK-MB-08_11	Megalochori_coast	MB	0.8744	18.24	12.98	15.94	1.976	0.733299	0.442511	0.817897	0.896567	0.527	0.0002	1.6591	0.0006	2.43	-	-	-	-	-	-	-	-	-	-	-
UK-MB-08_12	Megalochori_coast	MB	0.8933	18.21	12.07	15.23	1.75273	0.6801	0.509661	0.790263	0.860599	0.5607	0.0024	1.5933	0.0068	2.43	-	-	-	-	-	-	-	-	-	-	-
UK-MB-08_13	Megalochori_coast	MB	0.6087	19.12	13.02	13.87	1.8079	0.800929	0.336689	0.861445	0.929751	0.3599	0.0006	1.6913	0.0026	2.43	-	-	-	-	-	-	-	-	-	-	-
UK-MB-08_14	Megalochori_coast	MB	0.4401	16.54	11.75	13.29	1.35237	0.860468	0.325428	0.866079	0.993521	0.1887	0.001	2.3325	0.128	2.43	-	-	-	-	-	-	-	-	-	-	-
UK-MB-08_15	Megalochori_coast	MB	0.6366	19.78	10.4	13.63	1.46809	0.787616	0.433623	0.821554	0.95869	0.3118	0.0013	2.0416	0.0087	2.43	19.88	12.23	1.55693	0.829986	0.408883	0.71681	0.103784	0.756714	0.0346467	0.958524	0.00483656
UK-MB-08_16	Megalochori_coast	MB	0.672	18.12	12.08	15.87	1.81887	0.785636	0.369461	0.847958	0.926503	0.3899	0.0006	1.7237	0.0028	2.43	-	-	-	-	-	-	-	-	-	-	-
UK-MB-08_17	Megalochori_coast	MB	0.5431	15.03	11.57	13.04	1.18732	0.726443	0.457416	0.811763	0.894896	0.3248	0.0012	1.6722	0.0061	2.43	-	-	-	-	-	-	-	-	-	-	-
UK-MB-08_18	Megalochori_coast	MB	0.4221	17.71	8.52	12.48	0.985987	0.810038	0.428099	0.823828	0.983262	0.1873	0.0007	2.254	0.0082	2.43	-	-	-	-	-	-	-	-	-	-	-
UK-MB-08_19	Megalochori_coast	MB	0.7676	18.7	12.25	16.17	1.93948	0.765969	0.395775	0.83713	0.914994	0.4539	0.0008	1.6912	0.0029	2.43	-	-	-	-	-	-	-	-	-	-	-
UK-MB-08_20	Megalochori_coast	MB	0.4344	13.36	11.53	11.8	0.951736	0.747514	0.456429	0.812169	0.920392	0.2403	0.0008	1.8074	0.006	2.43	-	-	-	-	-	-	-	-	-	-	-
UK-MB-09_01	Fira_quarry	MB	3.0537	37.48	21.13	21.32	8.84066	0.794156	0.345415	0.857854	0.925747	1.8198	0.0018	1.6786	0.0016	2.43	-	-	-	-	-	-	-	-	-	-	-
UK-MB-09_02	Fira_quarry	MB	3.1734	29.25	19.1	28.64	8.37782	0.773903	0.378786	0.844121	0.916815	1.8942	0.0021	1.6753	0.0019	2.43	-	-	-	-	-	-	-	-	-	-	-
UK-MB-09_03	Fira_quarry	MB	1.9699	27	18.39	20.48	5.32444	0.741325	0.369973	0.847748	0.874464	1.3773	0.0015	1.4303	0.0015	2.43	-	-	-	-	-	-	-	-	-	-	-
UK-MB-09_04	Fira_quarry	MB	2.2504	29.89	17.5	18.57	5.08598	0.715335	0.442471	0.817913	0.874586	1.4478	0.002	1.5543	0.0021	2.43	-	-	-	-	-	-	-	-	-	-	-
UK-MB-09_05	Fira_quarry	MB	2.0549	24.79	15.95	21.73	4.49879	0.719324	0.456767	0.81203	0.885835	1.2627	0.0027	1.6274	0.0035	2.43	-	-	-	-	-	-	-	-	-	-	-
UK-MB-09_06	Fira_quarry	MB	1.6508	29.97	13.92	21.23	4.6374	0.759995	0.355975	0.853508	0.890437	1.113	0.0033	1.4832	0.0043	2.43	-	-	-	-	-	-	-	-	-	-	-
UK-MB-09_07	Fira_quarry	MB	1.4888	25.28	14	22.29	4.13061	0.746865	0.360431	0.851674	0.876938	1.0456	0.0007	1.4239	0.0009	2.43	-	-	-	-	-	-	-	-	-	-	-
UK-MB-09_08	Fira_quarry	MB	2.3052	24.878	18.37	24.92	5.96309	0.752746	0.386578	0.840914	0.895151	1.4744	0.0012	1.5635	0.0013	2.43	-	-	-	-	-	-	-	-	-	-	-
UK-MB-09_09	Fira_quarry	MB	2.0389	22.7	15.9	16.87	3.18813	0.604502	0.639528	0.73682	0.820421	1.2609	0.0014	1.617	0.0019	2.43	-	-	-	-	-	-	-	-	-	-	-
UK-MB-09_10	Fira_quarry	MB	1.0442	22.1	14.53	17.71	2.97766	0.77123	0.350678	0.855688	0.901298	0.6812	0.0042	1.533	0.0096	2.43	-	-	-	-	-	-	-	-	-	-	-
UK-MB-09_11	Fira_quarry	MB	1.6444	20.27	14.13	15.77	2.36497	0.604647	0.695314	0.713862	0.847007	0.935	0.0011	1.7587	0.0021	2.43	-	-	-	-	-	-	-	-	-	-	-
UK-MB-09_12	Fira_quarry	MB	0.9883	19.19	14.63	16.83	2.47401	0.731974	0.399472	0.835608	0.875978	0.6631	0.0024	1.4905	0.0055	2.43	-	-	-	-	-	-	-	-	-	-	-
UK-MB-09_13	Fira_quarry	MB	0.7186	18.13	11.43	13.69	1.48541	0.704997	0.483772	0.800917	0.880238	0.4382	0.0008	1.6401	0.0031	2.43	18.44	12.7	1.55728	0.808131	0.461445	0.76581	0.0860806	0.77781	0.0224576	0.966048	0.0060669
UK-MB-09_14	Fira_quarry	MB	0.4263	17.44	13.27	14.3	1.73281	0.855264	0.246016	0.898759	0.951606	0.2508	0.0014	1.6999	0.0097	2.43	-	-	-	-	-	-	-	-	-	-	-
UK-MB-09_15	Fira_quarry	MB	0.7423	20	10.04	14.58	1.53292	0.701289	0.484239	0.800725	0.875818	0.4579	0.0013	1.6211	0.0046	2.43	-	-	-	-	-	-	-	-	-	-	-
UK-MB-09_16	Fira_quarry	MB	0.3599	19.02	10.33	13.87	1.42687	0.841962	0.25223	0.896202	0.939478	0.2255	0.0012	1.5957	0.0083	2.43	-	-	-	-	-	-	-	-	-	-	-
UK-MB-09_17	Fira_quarry	MB	0.5431	17.65	10.9	14.21	1.43141	0.827862	0.379416	0.843862	0.98104	0.2464	0.0009	2.2041	0.0084	2.43	18.25	12.25	1.43395	0.842518	0.378744	0.74295	0.0804167	0.73665	0.025574	0.9544	0.0100419
UK-MB-09_18	Fira_quarry	MB	0.9361	20.29	9.28	14.37	1.41672	0.784785	0.660749	0.728087	1.07787	0.3049	0.0017	1.2716	0.0073	2.43	-	-	-	-	-	-	-	-	-	-	-
UK-MB-09_19	Fira_quarry	MB	-	16.65	11.12	12.51	-	-	-	#VALUE!	-	-	-	-	-	2.43	-	-	-	-	-	-	-	-	-	-	-
UK-MB-09_20	Fira_quarry	MB	0.3026	17.59	7.25	11.74	0.783918	0.777017	0.38601	0.841148	0.923758	0.1748	0.0011	1.731	0.011	2.43	-	-	-	-	-	-	-	-	-	-	-
UK-MB-10_01	Fira_quarry	MB	-	47.3	27.3	33.97	-	-	-	#VALUE!	-	-	-	-	-	2.43	-	-	-	-	-	-	-	-	-	-	-
UK-MB-10_02	Fira_quarry	MB	2.8807	33.53	16.84	21.37	6.31799	0.746644	0.455952	0.812365	0.919099	1.6007	0.0024	1.7996	0.0027	2.43	-	-	-	-	-	-	-	-	-	-	-
UK-MB-10_03	Fira_quarry	MB	2.5818	28.5	20.72	26.26	8.11948	0.817587	0.317976	0.869146	0.940679	1.4811	0.0025	1.7431	0.003	2.43	-	-	-	-	-	-	-	-	-	-	-
UK-MB-10_04	Fira_quarry	MB	2.2938	32.41	15.33	27.39	7.12544	0.800026	0.321917	0.867524	0.922195	1.4249	0.0012	1.6098	0.0014	2.43	32.52	20.98	7.4948	0.872743	0.306052	0.6998	0.110441	0.6754	0.0191322	0.9386	0.0156665
UK-MB-10_05	Fira_quarry	MB	2.5968	25	21.38	20.82	5.82676	0.696881	0.445668	0.816598	0.853396	1.7662	0.0274	1.4703	0.0228	2.43	-	-	-	-	-	-	-	-	-	-	-
UK-MB-10_06	Fira_quarry	MB	2.3949	26.07	16.03	23.29	5.09616	0.725499	0.469942	0.806608	0.899444	1.3989	0.0004	1.712	0.0005	2.43	-	-	-	-	-	-	-	-	-	-	-
UK-MB-10_07	Fira_quarry	MB	1.0567	24.34	12.81	19.99	3.26348	0.795832	0.323795	0.866751	0.918178	0.6663	0.0015	1.586	0.0037	2.43	24.49	17.04	3.72329	0.881992	0.283808	0.7302	0.118406	0.72925	0.0302835	0.95615	0.00906794
UK-MB-10_08	Fira_quarry	MB	1.189	22.94	15.72	16.24	3.06641	0.786004	0.38775	0.840432	0.935238	0.6562	0.001	1.812	0.0027	2.43	-	-	-	-	-	-	-	-	-	-	-
UK-MB-10_09	Fira_quarry	MB	1.2869	25.92	15.68	17.63	3.75173	0.80577	0.343015	0.858842	0.938205	0.7287	0.0013	1.7656	0.0033	2.43	-	-	-	-	-	-	-	-	-	-	-
UK-MB-10_10	Fira_quarry	MB	1.0391	21.39	13.97	16.34	2.55657	0.753185	0.406443	0.83274	0.904466	0.631	0.0022	1.6468	0.0057	2.43	-	-	-	-	-	-	-	-	-	-	-
UK-MB-10_11	Fira_quarry	MB	0.89	20.32	10.15	16.55	1.78725	0.73311	0.497971	0.795074	0.922066	0.477	0.0011	1.8657	0.0043	2.43	-	-	-	-	-	-	-	-	-	-	-
UK-MB-11_01	Fira_quarry	MB	2.3912	27.15	16.26	24.94	5.76482	0.774962	0.414792	0.829304	0.934474	1.2973	0.0012	1.8433	0.0017	2.43	-	-	-	-	-	-	-	-	-	-	-
UK-MB-11_02	Fira_quarry	MB	1.4568	21.63	13.87	17.99	2.82594	0.72802	0.51551	0.787856	0.924052	0.7686	0.0005	1.8954	0.0012	2.43	-	-	-	-	-	-	-	-	-	-	-
UK-MB-11_03	Fira_quarry	MB	1.3187	20.91	13.99	18.98	2.90714	0.749238	0.453607	0.813331	0.921198	0.729	0.0011	1.809	0.0026	2.43	-	-	-	-	-	-	-	-	-	-	-
UK-MB-11_04	Fira_quarry	MB	1.5095	21	14.54	18.16	2.90334	0.714949	0.519918	0.786042	0.909556	0.8276	0.0016	1.8239	0.0035	2.43	-	-	-	-	-	-	-	-	-	-	-
UK-MB-11_05	Fira_quarry	MB	1.4755	25.8	16.02	20.34	4.40182	0.805353	0.335203	0.862057	0.934223	0.8568	0.002	1.7221	0.004	2.43	-	-	-	-	-	-	-	-	-	-	-
UK-MB-11_06	Fira_quarry	MB	0.7496	20.74	12.09	15.87	2.08358	0.822421	0.359765	0.851949	0.965341	0.37	0.0009	2.0259	0.005	2.43	-	-	-	-	-	-	-	-	-	-	-
UK-MB-11_07	Fira_quarry	MB	0.9692	23.38	14.18	16.85	2.92496	0.810117	0.331355	0.86364	0.938026	0.5554	0.0013	1.7451	0.0041	2.43	23.55	15.48	2.95482	0.863615	0.328006	0.76219	0.0894393	0.755762	0.0136169	0.96019	0.00447872
UK-MB-11_08	Fira_quarry	MB	1.5259	22	13.8	18.74	2.979	0.765223	0.512219	0.78921	0.969606	0.6994	0.0002	2.1816	0.0005	2.43	-	-	-	-	-	-	-	-	-	-	-
UK-MB-11_09	Fira_quarry	MB	0.9369	22.19	13.14	17.62	2.69003	0.806545	0.348286	0.856672	0.941486	0.5204	0.0016	1.8004	0.0057	2.43	22.92	15.53	2.89438	0.865407	0.323696	0.75445	0.0799778	0.70975	0.0282628	0.94445	0.00510368
UK-MB-11_10	Fira_quarry	MB	0.6507	19.58	13.12	18.33	2.46551	0.842508	0.263921	0.891391	0.945161	0.3883	0.0012	1.6759	0.0053	2.43	-	-	-	-	-	-	-	-	-	-	-
UK-MB-11_11	Fira_quarry	MB	0.999	23.94	11.57	17.6	2.55252	0.772342	0.391378	0.838939	0.920618	0.5811	0.0011	1.719	0.0031	2.43	-	-	-	-	-	-	-	-	-	-	-
UK-MB-11_12	Fira_quarry	MB	0.9254	23.7	11.05	13.94	1.91149	0.744388	0.484125	0.800772	0.929588	0.4886	0.0011	1.8939	0.0041	2.43	-	-	-	-	-	-	-	-	-	-	-
UK-MB-11_13	Fira_quarry	MB	-	17.13	11.01	14.11	-	-	-	#VALUE!	-	-	-	-	-	2.43	-	-	-	-	-	-	-	-	-	-	-
UK-MB-11_14	Fira_quarry	MB	-	19.44	11.38	15.47	-	-	-	#VALUE!	-	-	-	-	-	2.43	-	-	-	-	-	-	-	-	-	-	-
UK-MB-11_15	Fira_quarry	MB	0.549	17.4	10.83	14.6	1.44055	0.783625	0.381104	0.843167	0.929382	0.3117	0.0013	1.7611	0.0074	2.43	-	-	-	-	-	-	-	-	-	-	-
UK-MB-11_16	Fira_quarry	MB	0.6672	15.39	12.01	15.08	1.45942	0.740103	0.457167	0.811866	0.911608	0.3793	0.0018	1.7592	0.0085	2.43	-	-	-	-	-	-	-	-	-	-	-
UK-MB-11_17	Fira_quarry	MB	1.1226	18.04	14.76	17.25	2.40498	0.769395	0.466782	0.807908	0.952329	0.5546	0.007	2.0242	0.0024	2.43	-	-	-	-	-	-	-	-	-	-	-
UK-MB-11_18	Fira_quarry	MB	0.6029	17.8	12.1	14.67	1.65438	0.843143	0.364428	0.85003	0.991898	0.2595	0.0006	2.3235	0.0052	2.43	-	-	-	-	-	-	-	-	-	-	-
UK-MB-11_19	Fira_quarry	MB	0.5026	16.03	12.07	14.34	1.45274	0.832317	0.345966	0.857627	0.970488	0.2436	0.0008	2.0629	0.0071	2.43	-	-	-	-	-	-	-	-	-	-	-
UK-MB-11_20	Fira_quarry	MB	0.4242	15.68	9.95	12.66	1.03419	0.76252	0.410175	0.831204	0.917368	0.2456	0.0006	1.727	0.0044	2.43	-	-	-	-	-	-	-	-	-	-	-
UK-MB-11_21	Fira_quarry	MB	0.4761	18.02	10.44	11.75	1.15742	0.795062	0.411345	0.830722	0.957073	0.2372	0.0006	2.0072	0.0052	2.43	-	-	-	-	-	-	-	-	-	-	-
UK-MB-11_22	Fira_quarry	MB	0.2323	15.43	10.33	10.75	0.897167	0.873268	0.258926	0.893446	0.977415	0.1137	0.0017	2.0429	0.0311	2.43	-	-	-	-	-	-	-	-	-	-	-
UK-MB-12_01	Fira_quarry	MB	3.73742	32.74	20.86	27.82	9.9483	0.799081	0.375684	0.845397	0.945214	1.9988	0.0019	1.8683	0.0017	2.43	-	-	-	-	-	-	-	-	-	-	-
UK-MB-12_02	Fira_quarry	MB	2.1012	29.55	21.47	23.74	7.88622	0.82056	0.266439	0.890354	0.921611	1.4151	0.0014	1.4848	0.0015	2.43	-	-	-	-	-	-	-	-	-	-	-
UK-MB-12_03	Fira_quarry	MB	2.4	29.07	16.97	25.33	6.54276	0.773368	0.366818	0.849046	0.910866	1.4828	0.0009	1.6186	0.001	2.43	-	-	-	-	-	-	-	-	-	-	-
UK-MB-12_04	Fira_quarry	MB	2.507	27.05	21.76	24.06	7.41516	0.808608	0.338091	0.860868	0.939294	1.4192	0.0019	1.7665	0.0024	2.43	-	-	-	-	-	-	-	-	-	-	-
UK-MB-12_05	Fira_quarry	MB	1.5606	26.693	15.51	19.85	4.30297	0.805716	0.36268	0.850749	0.947066	0.836	0.0007	1.8667	0.0015	2.43	-	-	-	-	-	-	-	-	-	-	-
UK-MB-12_06	Fira_quarry	MB	1.995	25.58	15.42	19.32	3.99016	0.677732	0.49998	0.794247	0.853302	1.2859	0.0014	1.5514	0.0017	2.43	-	-	-	-	-	-	-	-	-	-	-
UK-MB-12_07	Fira_quarry	MB	1.5301	21.59	14.37	18.71	3.03936	0.74034	0.503429	0.792828	0.933797	0.7892	0.0009	1.9388	0.0022	2.43	-	-	-	-	-	-	-	-	-	-	-
UK-MB-12_08	Fira_quarry	MB	1.379	21.3	12.26	19.33	2.64302	0.693192	0.521752	0.785287	0.882724	0.8109	0.0007	1.7007	0.0016	2.43	-	-	-	-	-	-	-	-	-	-	-
UK-MB-12_09	Fira_quarry	MB	1.0667	19.59	13.39	19.98	2.74416	0.775195	0.388717	0.840034	0.922814	0.6169	0.0006	1.7292	0.0016	2.43	-	-	-	-	-	-	-	-	-	-	-
UK-MB-12_10	Fira_quarry	MB	0.7001	20.93	10.82	12.61	1.49524	0.699646	0.46822	0.807317	0.866632	0.4491	0.0011	1.8235	0.0044	2.43	21.41	12.43	1.73204	0.831931	0.404206	0.74145	0.143466	0.7038	0.036163	0.9443	0.00710704
UK-MB-12_11	Fira_quarry	MB	0.8189	21.81	9.3	15.61	1.65783	0.775852	0.493959	0.796725	0.973801	0.3716	0.0012	1.8839	0.0058	2.43	-	-	-	-	-	-	-	-	-	-	-
UK-MB-12_12	Fira_quarry	MB	0.7156	17.72	10.23	16.13	1.53099	0.743761	0.46741	0.80765	0.920894	0.3923	0.0003	1.8243	0.0012	2.43	-	-	-	-	-	-	-	-	-	-	-
UK-MB-12_13	Fira_quarry	MB	-	16	8.14	11.09	-	-	-	#VALUE!	-	-	-	-	-	2.43	-	-	-	-	-	-	-	-	-	-	-
UK-MB-12_14	Fira_quarry	MB	-	13.56	7.79	10.91	-	-	-	#VALUE!	-	-	-	-	-	2.43	11.725	9.225	0.52093	0.817374	0.439215	0.733714	0.120361	0.76231	0.0262302	0.960524	0.00626494
													as

## Sheet: humidity_measuremetns
Humidity experiment
longestaxis_mm	shortestaxis_mm	middleaxis_mm	weight_dry_g	weight_wet_g	max. water uptake (g)	weight increase (%)	Clast volume (cm^3)	dry density (g/cm^3)	humid density (g/cm^3)	delta	dry porosity	humid porosity
30.72	23.11	17.14	3.2344	3.5602	0.3258	10.073	6.36811	0.507906	0.559067	9.15117	78.8372	76.7055
19.31	18.64	11.5	1.2251	1.3593	0.1342	10.9542	2.16623	0.565545	0.627496	9.87273	76.4356	73.8543
20.98	18.58	13.42	1.5012	1.7355	0.2343	15.6075	2.73768	0.548348	0.633932	13.5004	77.1522	73.5862
38.15	35.6	28.52	8.1696	8.9788	0.8092	9.90501	20.2709	0.403022	0.442941	9.01234	83.2074	81.5441
27.41	22.07	17.95	2.6384	2.9866	0.3482	13.1974	5.68269	0.464287	0.525561	11.6587	80.6547	78.1016
19.95	14.27	13.73	1.1606	1.2518	0.0912	7.858	2.04558	0.567371	0.611955	7.28551	76.3596	74.5019
28.97	20.64	15.87	3.1469	3.6277	0.4808	15.2785	4.96608	0.633679	0.730496	13.2536	73.5967	69.5627
48.82	32.99	23.79	7.4598	8.8327	1.3729	18.404	20.0518	0.372027	0.440495	15.5434	84.4989	81.6461
29.11	17.71	12.41	1.5613	1.7233	0.162	10.376	3.3482	0.466311	0.514695	9.40057	80.5704	78.5544
33.05	21.6	13.62	2.4422	2.9466	0.5044	20.6535	5.08839	0.479955	0.579083	17.118	80.0019	75.8716
24.48	19.43	15.44	1.5986	1.8085	0.2099	13.1302	3.84335	0.415939	0.470553	11.6063	82.6692	80.3936
30.11	20.75	16.22	2.7861	3.1566	0.4012	18.4375	5.30345	0.525338	0.595198	11.7373	78.1109	75.2001
33.39	25.76	15.51	3.6271	4.1022	0.4751	13.0986	6.98156	0.519526	0.587576	11.5816	78.3531	75.5176
29.73	21.23	16.47	2.4087	2.8514	0.4427	18.3792	5.44023	0.442757	0.524133	15.5257	81.5518	78.1611
46.5	30.55	25.02	8.7262	10.1088	1.3826	15.8442	18.6007	0.469132	0.543463	13.6772	80.4528	77.3557
28.37	21.53	16.73	2.9666	3.3173	0.3507	11.8216	5.34783	0.55473	0.620308	10.5719	76.8863	74.1539
24.63	19.94	19.53	2.1158	2.2898	0.174	8.22384	5.01961	0.421507	0.456171	7.59892	82.4372	80.9929
32.46	21.99	14.46	3.7467	4.201	0.4543	12.1253	5.40158	0.693631	0.777736	10.8141	71.0987	67.5943
29.57	19.64	17.02	1.7959	1.975	0.1791	9.97272	5.17286	0.347177	0.3818	9.06835	85.5343	84.0917
30.48	24.48	19.55	2.176	2.5772	0.4012	0.4012	7.63399	0.285041	0.337595	15.5673	88.1233	85.9335
26.09	19.35	17.48	2.2413	2.4248	0.1835	8.18721	4.61822	0.485317	0.52505	7.56763	79.7785	78.1229
17.93	16.73	12.68	0.9175	1.0401	0.1226	13.3624	1.99055	0.460927	0.522518	11.7873	80.7947	78.2284
21.18	14.85	11.13	1.1388	1.2284	0.0896	7.86793	1.832	0.621615	0.670523	7.29404	74.0994	72.0615
19.38	13.39	12.01	0.7265	0.8471	0.1206	16.6001	1.63101	0.44543	0.519372	14.2368	81.4404	78.3595
29.69	25.59	14.76	2.7478	2.951	0.2032	7.39501	5.86874	0.468209	0.502833	6.8858	80.4913	79.0486
25.69	19.54	13.02	1.6386	1.7815	0.1429	8.72086	3.42041	0.479066	0.520844	8.02133	80.0389	78.2982
24.59	17.58	12.81	2.1748	2.4851	0.3103	14.268	2.89804	0.750437	0.85751	12.4864	68.7318	64.2704
22.6	14.73	10.43	0.6697	0.7105	0.0408	6.09228	1.81708	0.368558	0.391012	5.74243	84.6434	83.7078
34.42	24.61	19.37	7.1594	7.6662	0.5068	7.07881	8.58678	0.83377	0.892791	6.61084	65.2596	62.8004
20.11	18.57	15.6	1.5623	1.718	0.1557	9.96608	3.04879	0.512433	0.563503	9.06286	78.6486	76.5207
26.5	22.49	17.67	2.3532	2.7122	0.359	15.2558	5.51125	0.426981	0.49212	13.2365	82.2091	79.495
28.07	17.06	13.73	1.6828	1.9533	0.2705	16.0744	3.44089	0.48906	0.567673	13.8484	79.6225	76.3469
20.36	17.18	14.2	1.3458	1.5486	0.2028	15.0691	2.59937	0.517741	0.59576	13.0957	78.4274	75.1767
24.11	15.57	15.25	1.5489	1.6818	0.1329	8.58028	2.99595	0.516999	0.561358	7.90225	78.4584	76.6101
22.97	17.66	14.55	1.8125	1.9698	0.1573	8.67862	3.08882	0.586793	0.637719	7.98558	75.5503	73.4284
19.18	17.01	14.49	1.5708	1.6939	0.1231	7.83677	2.474	0.634923	0.684681	7.26725	73.5449	71.4716
19.41	17.47	10.37	0.8085	0.8587	0.0502	6.20903	1.84024	0.439344	0.466623	5.84605	81.694	80.5574
24.27	18.76	12.79	1.3267	1.4869	0.1602	12.0751	3.04756	0.435333	0.487899	10.7741	81.8611	79.6709
18.28	14.77	12.23	0.6038	0.6847	0.0809	13.3985	1.72807	0.349407	0.396222	11.8154	85.4414	83.4907
25.76	19.53	11.3	1.2088	1.3724	0.1636	13.5341	2.97512	0.406303	0.461292	11.9207	83.0707	80.7795
24.85	17.7	12.97	1.1646	1.2874	0.1228	10.5444	2.98551	0.390085	0.431217	9.5386	83.7465	82.0326
20.22	17.11	13.37	0.9688	1.0828	0.114	11.7671	2.4207	0.400215	0.447309	10.5283	83.3244	81.3621
22.55	17.19	10.17	1.0125	1.1486	0.1361	13.442	2.06311	0.490765	0.556733	11.8492	79.5515	76.8028
20.19	13.99	8.22	0.6626	0.7313	0.0687	10.3682	1.21508	0.545315	0.601854	9.39423	77.2786	74.9227
30.08	18.06	12.61	1.77	2.0161	0.2461	13.904	3.585	0.493724	0.562371	12.2067	79.4282	76.5679
26.05	16.72	15.05	2.378	2.532	0.154	6.47603	3.43051	0.693191	0.738082	6.08215	71.117	69.2466
19.52	14.45	14.13	1.1792	1.3323	0.1531	12.9834	2.08578	0.565352	0.638754	11.4914	76.4436	73.3852
18.74	11.73	9.9	0.4765	0.5684	0.0919	19.2865	1.13889	0.41839	0.499083	16.1682	82.5671	79.2049
16.79	14.18	9.78	0.4881	0.6509	0.1628	33.3538	1.21855	0.400557	0.534158	25.0115	83.3101	77.7434
